# Supplementary material for: Evolution of Thermophilic Microbial Communities from a Deep-Sea Hydrothermal Chimney under Electrolithoautotrophic Conditions with Nitrate
Source: Microorganisms. 2021 Nov 30;9(12):2475. doi: 10.3390/microorganisms9122475 (PMC8705573; doi:10.3390/microorganisms9122475)
Supplement: Supplementary file 1 [file microorganisms-09-02475-s001.zip]

Archive with 8 entries (5 files):
- Supplementary Files/
- Supplementary Files/Figures S1-S3_Supplementary data.pdf
- __MACOSX/
- __MACOSX/Supplementary Files/
- __MACOSX/Supplementary Files/._Figures S1-S3_Supplementary data.pdf
- Supplementary Files/Supplementary information_Validation_qPCR_probes.xlsx
- __MACOSX/Supplementary Files/._Supplementary information_Validation_qPCR_probes.xlsx
- __MACOSX/._Supplementary Files
