# Supplementary material for: Evolution of Thermophilic Microbial Communities from a Deep-Sea Hydrothermal Chimney under Electrolithoautotrophic Conditions with Nitrate
Source: Microorganisms. 2021 Nov 30;9(12):2475. doi: 10.3390/microorganisms9122475 (PMC8705573; doi:10.3390/microorganisms9122475)
Supplement: Supplementary file 1 [file microorganisms-09-02475-s001.zip › Supplementary Files/Supplementary information_Validation_qPCR_probes.xlsx]

## Sheet: Validation Primers vs Microscop
	Average microscopy counting		Thermococcales					Archaeoglobales					Thermales					Desulfurococcales					Bacteria					Archaea
			Ct	Copies/µl	Log10 Copies/µL	Copies/ml *		Ct	Copies/µl	Log10 Copies/µL	Copies/ml *		Ct	Copies/µl	Log10 Copies/µL	Copies/ml *		Ct	Copies/µl	Log10 Copies/µL	Copies/ml *		Ct	Copies/µl	Log10 Copies/µL	Copies/ml *		Ct	Copies/µl	Log10 Copies/µL	Copies/ml *
Standard qPCR
STD -1			8.37	277000000	8.44248			11.58	2640000000	9.4216			9.29	271000000	8.43297			7.76	199000000	8.29885			8.37	2910000000	9.46389			7.02	5360000000	9.72916
STD -2			14.5	27700000	7.44248			14.74	264000000	8.4216			13.24	27100000	7.43297			11.53	19900000	7.29885			12.07	291000000	8.46389			10.41	536000000	8.72916
STD -3			17.72	2770000	6.44248			15.77	26400000	7.4216			15.31	2710000	6.43297			15.3	1990000	6.29885			13.37	29100000	7.46389			13.43	53600000	7.72916
STD -4			22.54	277000	5.44248			19.83	2640000	6.4216			18.05	271000	5.43297			19.935	199000	5.29885			18.72	2910000	6.46389			17.76	5360000	6.72916
STD -5			27.12	27700	4.44248			23.36	264000	5.4216								24.57	19900	4.29885			21.15	291000	5.46389			22.15	536000	5.72916
STD -6			32.37	2770	3.44248			26.78	26400	4.4216			25.73	2710	3.43297			27.63	1990	3.29885			24.44	29100	4.46389			26.14	53600	4.72916
STD -7			36.01	277	2.44248			30.48	2640	3.4216			28.36	271	2.43297			30.69	199	2.29885			28.05	2910	3.46389			29.38	5360	3.72916
STD -8			39.41	27.7	1.44248			33.66	264	2.4216			31.88	27.1	1.43297			33.66	19.9	1.29885			32.17	291	2.46389			33.9	536	2.72916
STD -9			42.47	2.77	0.44248			35.09	26.4	1.4216								36.45	1.99	0.298853			34.83	29.1	1.46389			36.8	53.6	1.72916
STD -10			46.42	0.277	-0.55752			N/A	2.64	0.421604			34.11	0.271	-0.567031			42.23	0.199	-0.701147			35.5	2.91	0.463893			42.78	5.36	0.729165
Blank			28.66	417.317	2.62047	417317		27.51	22641.4	4.3549	2.26414e+07		29.01	883.757	4.01081			30.83	170.011				37.18	3.4704				32.02	1821.44	3.26041	1.82144e+06
Primers test on pure cultures
Thermococcus kodakarensis	1.94311e+09		17.68	3.5632e+06		3.5632e+09		35.49	115.5		< Blank		32.74	49.0278		< Blank		31.34	124.093		< Blank		44.29	0.0220491		< Blank		18.2	5141000		5141000000
Geoglobus ahangari	1.42483e+08		31.58	57.9		< Blank		24.55	156100		312200000		31.66	113.26		< Blank		32.78	51.0131		< Blank		42.78	0.0645624		< Blank		21.9	594300		1188600000
Ferroglobus placidus	3.8224e+07		36.37	2.338		< Blank		23.8	255100		255100000																	22.8	362210		7.24419e+08
Vulcanithermus mediatlanticus	1.58838e+07		35.89	3.34572		< Blank		34.87	181.765		< Blank		22.85	10481.1		1.04811e+07		34.76	15.026		< Blank							37.33	86.4233		< Blank
Aquifex aeolicus	4.7063e+08		38.06	52.6963		< Blank		39.74	7.46487		< Blank		29.32	694.954		< Blank		38.65	1.36124		< Blank		19.94	737123		7.37123e+08		42.44	3.785		< Blank

## Sheet: TestPrime Thermococcales
job_name	taxonomy	coverage	specificity	accessions	eligible	match	mismatch	nodata	outgroup_matchable	outgroup_matched
Primers Thermococcales	SILVA (only NR);Archaea;Euryarchaeota;Thermococci;Thermococcales;Thermococcaceae;Pyrococcus;	95.5	100	23	22	21	1	1	440563	124
Primers Thermococcales	SILVA (only NR);Archaea;Euryarchaeota;	9.3	100	1993	1553	145	1408	440	439032	0
Primers Thermococcales	SILVA (only NR);Archaea;Euryarchaeota;Thermococci;Thermococcales;	87.9	100	206	165	145	20	41	440420	0
Primers Thermococcales	SILVA (only NR);Archaea;Euryarchaeota;Thermococci;Thermococcales;Thermococcaceae;	87.9	100	206	165	145	20	41	440420	0
Primers Thermococcales	SILVA (only NR);Archaea;Euryarchaeota;Thermococci;Thermococcales;Thermococcaceae;Thermococcus;	86.8	100	174	136	118	18	38	440449	27
Primers Thermococcales	SILVA (only NR);Archaea;Euryarchaeota;Thermococci;Thermococcales;Thermococcaceae;Palaeococcus;	85.7	100	9	7	6	1	2	440578	139
Primers Thermococcales	SILVA (only NR);Archaea;Euryarchaeota;Thermococci;	49.8	100	401	291	145	146	110	440294	0
Primers Thermococcales	SILVA (only NR);Archaea;	1.3	100	20197	11276	145	11131	8921	429309	0
Primers Thermococcales	SILVA (only NR);Unclassified;	0.0	0	0	0	0	0	0	440585	145
Primers Thermococcales	SILVA (only NR);Archaea;Aenigmarchaeota;	0.0	0	319	145	0	145	174	440440	145
Primers Thermococcales	SILVA (only NR);Archaea;Aenigmarchaeota;Aenigmarchaeia;	0.0	0	161	59	0	59	102	440526	145
Primers Thermococcales	SILVA (only NR);Archaea;Aenigmarchaeota;Aenigmarchaeia;Aenigmarchaeales;	0.0	0	161	59	0	59	102	440526	145
Primers Thermococcales	SILVA (only NR);Archaea;Aenigmarchaeota;Aenigmarchaeia;Aenigmarchaeales;Candidatus Aenigmarchaeum;	0.0	0	16	8	0	8	8	440577	145
Primers Thermococcales	SILVA (only NR);Archaea;Aenigmarchaeota;Deep Sea Euryarchaeotic Group(DSEG);	0.0	0	155	84	0	84	71	440501	145
Primers Thermococcales	SILVA (only NR);Archaea;Altiarchaeota;	0.0	0	41	29	0	29	12	440556	145
Primers Thermococcales	SILVA (only NR);Archaea;Altiarchaeota;Altiarchaeia;	0.0	0	41	29	0	29	12	440556	145
Primers Thermococcales	SILVA (only NR);Archaea;Altiarchaeota;Altiarchaeia;Altiarchaeales;	0.0	0	41	29	0	29	12	440556	145
Primers Thermococcales	SILVA (only NR);Archaea;Altiarchaeota;Altiarchaeia;Altiarchaeales;Altiarchaeaceae;	0.0	0	41	29	0	29	12	440556	145
Primers Thermococcales	SILVA (only NR);Archaea;Altiarchaeota;Altiarchaeia;Altiarchaeales;Altiarchaeaceae;Candidatus Altiarchaeum;	0.0	0	41	29	0	29	12	440556	145
Primers Thermococcales	SILVA (only NR);Archaea;Asgardarchaeota;	0.0	0	670	365	0	365	305	440220	145
Primers Thermococcales	SILVA (only NR);Archaea;Asgardarchaeota;Heimdallarchaeia;	0.0	0	45	39	0	39	6	440546	145
Primers Thermococcales	SILVA (only NR);Archaea;Asgardarchaeota;Lokiarchaeia;	0.0	0	527	274	0	274	253	440311	145
Primers Thermococcales	SILVA (only NR);Archaea;Asgardarchaeota;Odinarchaeia;	0.0	0	95	50	0	50	45	440535	145
Primers Thermococcales	SILVA (only NR);Archaea;Crenarchaeota;	0.0	0	7625	3050	0	3050	4575	437535	145
Primers Thermococcales	SILVA (only NR);Archaea;Crenarchaeota;Bathyarchaeia;	0.0	0	3641	919	0	919	2722	439666	145
Primers Thermococcales	SILVA (only NR);Archaea;Crenarchaeota;Methanomethylicia;	0.0	0	34	14	0	14	20	440571	145
Primers Thermococcales	SILVA (only NR);Archaea;Crenarchaeota;Methanomethylicia;Methanomethyliales;	0.0	0	34	14	0	14	20	440571	145
Primers Thermococcales	SILVA (only NR);Archaea;Crenarchaeota;Methanomethylicia;Methanomethyliales;Methanomethyliaceae;	0.0	0	34	14	0	14	20	440571	145
Primers Thermococcales	SILVA (only NR);Archaea;Crenarchaeota;Methanomethylicia;Methanomethyliales;Methanomethyliaceae;Candidatus Methanomethylicus;	0.0	0	28	10	0	10	18	440575	145
Primers Thermococcales	SILVA (only NR);Archaea;Crenarchaeota;Nitrososphaeria;	0.0	0	3259	1647	0	1647	1612	438938	145
Primers Thermococcales	SILVA (only NR);Archaea;Crenarchaeota;Nitrososphaeria;Caldiarchaeales;	0.0	0	170	88	0	88	82	440497	145
Primers Thermococcales	SILVA (only NR);Archaea;Crenarchaeota;Nitrososphaeria;Caldiarchaeales;Caldiarchaeaceae;	0.0	0	58	32	0	32	26	440553	145
Primers Thermococcales	SILVA (only NR);Archaea;Crenarchaeota;Nitrososphaeria;Caldiarchaeales;Caldiarchaeaceae;Candidatus Caldiarchaeum;	0.0	0	58	32	0	32	26	440553	145
Primers Thermococcales	SILVA (only NR);Archaea;Crenarchaeota;Nitrososphaeria;Caldiarchaeales;Geothermarchaeaceae;	0.0	0	66	23	0	23	43	440562	145
Primers Thermococcales	SILVA (only NR);Archaea;Crenarchaeota;Nitrososphaeria;Caldiarchaeales;Terrestrial Hot Spring Gp(THSCG);	0.0	0	46	33	0	33	13	440552	145
Primers Thermococcales	SILVA (only NR);Archaea;Crenarchaeota;Nitrososphaeria;Group 1.1c;	0.0	0	233	46	0	46	187	440539	145
Primers Thermococcales	SILVA (only NR);Archaea;Crenarchaeota;Nitrososphaeria;Marine Benthic Group A;	0.0	0	131	63	0	63	68	440522	145
Primers Thermococcales	SILVA (only NR);Archaea;Crenarchaeota;Nitrososphaeria;Nitrosocaldales;	0.0	0	37	29	0	29	8	440556	145
Primers Thermococcales	SILVA (only NR);Archaea;Crenarchaeota;Nitrososphaeria;Nitrosocaldales;Nitrosocaldaceae;	0.0	0	37	29	0	29	8	440556	145
Primers Thermococcales	SILVA (only NR);Archaea;Crenarchaeota;Nitrososphaeria;Nitrosocaldales;Nitrosocaldaceae;Candidatus Nitrosocaldus;	0.0	0	18	15	0	15	3	440570	145
Primers Thermococcales	SILVA (only NR);Archaea;Crenarchaeota;Nitrososphaeria;Nitrosocaldales;Nitrosocaldaceae;uncultured;	0.0	0	19	14	0	14	5	440571	145
Primers Thermococcales	SILVA (only NR);Archaea;Crenarchaeota;Nitrososphaeria;Nitrosopumilales;	0.0	0	1831	951	0	951	880	439634	145
Primers Thermococcales	SILVA (only NR);Archaea;Crenarchaeota;Nitrososphaeria;Nitrosopumilales;Nitrosopumilaceae;	0.0	0	1831	951	0	951	880	439634	145
Primers Thermococcales	SILVA (only NR);Archaea;Crenarchaeota;Nitrososphaeria;Nitrosopumilales;Nitrosopumilaceae;Candidatus Nitrosopelagicus;	0.0	0	51	33	0	33	18	440552	145
Primers Thermococcales	SILVA (only NR);Archaea;Crenarchaeota;Nitrososphaeria;Nitrosopumilales;Nitrosopumilaceae;Candidatus Nitrosopumilus;	0.0	0	717	401	0	401	316	440184	145
Primers Thermococcales	SILVA (only NR);Archaea;Crenarchaeota;Nitrososphaeria;Nitrosopumilales;Nitrosopumilaceae;Candidatus Nitrosotenuis;	0.0	0	34	32	0	32	2	440553	145
Primers Thermococcales	SILVA (only NR);Archaea;Crenarchaeota;Nitrososphaeria;Nitrosopumilales;Nitrosopumilaceae;Cenarchaeum;	0.0	0	27	18	0	18	9	440567	145
Primers Thermococcales	SILVA (only NR);Archaea;Crenarchaeota;Nitrososphaeria;Nitrosopumilales;Nitrosopumilaceae;Nitrosarchaeum;	0.0	0	63	32	0	32	31	440553	145
Primers Thermococcales	SILVA (only NR);Archaea;Crenarchaeota;Nitrososphaeria;Nitrososphaerales;	0.0	0	603	343	0	343	260	440242	145
Primers Thermococcales	SILVA (only NR);Archaea;Crenarchaeota;Nitrososphaeria;Nitrososphaerales;Nitrososphaeraceae;	0.0	0	603	343	0	343	260	440242	145
Primers Thermococcales	SILVA (only NR);Archaea;Crenarchaeota;Nitrososphaeria;Nitrososphaerales;Nitrososphaeraceae;Candidatus Nitrocosmicus;	0.0	0	49	38	0	38	11	440547	145
Primers Thermococcales	SILVA (only NR);Archaea;Crenarchaeota;Nitrososphaeria;Nitrososphaerales;Nitrososphaeraceae;Candidatus Nitrososphaera;	0.0	0	233	159	0	159	74	440426	145
Primers Thermococcales	SILVA (only NR);Archaea;Crenarchaeota;Nitrososphaeria;Nitrosotaleales;	0.0	0	141	51	0	51	90	440534	145
Primers Thermococcales	SILVA (only NR);Archaea;Crenarchaeota;Nitrososphaeria;Nitrosotaleales;Nitrosotaleaceae;	0.0	0	141	51	0	51	90	440534	145
Primers Thermococcales	SILVA (only NR);Archaea;Crenarchaeota;Nitrososphaeria;Nitrosotaleales;Nitrosotaleaceae;Candidatus Nitrosotalea;	0.0	0	17	3	0	3	14	440582	145
Primers Thermococcales	SILVA (only NR);Archaea;Crenarchaeota;Nitrososphaeria;SCGC AB-179-E04;	0.0	0	57	42	0	42	15	440543	145
Primers Thermococcales	SILVA (only NR);Archaea;Crenarchaeota;Nitrososphaeria;uncultured;	0.0	0	56	34	0	34	22	440551	145
Primers Thermococcales	SILVA (only NR);Archaea;Crenarchaeota;Thermoprotei;	0.0	0	691	470	0	470	221	440115	145
Primers Thermococcales	SILVA (only NR);Archaea;Crenarchaeota;Thermoprotei;Desulfurococcales;	0.0	0	219	108	0	108	111	440477	145
Primers Thermococcales	SILVA (only NR);Archaea;Crenarchaeota;Thermoprotei;Desulfurococcales;Acidilobaceae;	0.0	0	71	39	0	39	32	440546	145
Primers Thermococcales	SILVA (only NR);Archaea;Crenarchaeota;Thermoprotei;Desulfurococcales;Acidilobaceae;Acidilobus;	0.0	0	10	9	0	9	1	440576	145
Primers Thermococcales	SILVA (only NR);Archaea;Crenarchaeota;Thermoprotei;Desulfurococcales;Acidilobaceae;Aeropyrum;	0.0	0	27	11	0	11	16	440574	145
Primers Thermococcales	SILVA (only NR);Archaea;Crenarchaeota;Thermoprotei;Desulfurococcales;Acidilobaceae;Caldisphaera;	0.0	0	13	13	0	13	0	440572	145
Primers Thermococcales	SILVA (only NR);Archaea;Crenarchaeota;Thermoprotei;Desulfurococcales;Acidilobaceae;Stetteria;	0.0	0	4	2	0	2	2	440583	145
Primers Thermococcales	SILVA (only NR);Archaea;Crenarchaeota;Thermoprotei;Desulfurococcales;Acidilobaceae;Thermodiscus;	0.0	0	12	4	0	4	8	440581	145
Primers Thermococcales	SILVA (only NR);Archaea;Crenarchaeota;Thermoprotei;Desulfurococcales;Desulfurococcaceae;	0.0	0	44	30	0	30	14	440555	145
Primers Thermococcales	SILVA (only NR);Archaea;Crenarchaeota;Thermoprotei;Desulfurococcales;Desulfurococcaceae;Desulfurococcus;	0.0	0	9	9	0	9	0	440576	145
Primers Thermococcales	SILVA (only NR);Archaea;Crenarchaeota;Thermoprotei;Desulfurococcales;Desulfurococcaceae;Staphylothermus;	0.0	0	16	11	0	11	5	440574	145
Primers Thermococcales	SILVA (only NR);Archaea;Crenarchaeota;Thermoprotei;Desulfurococcales;Desulfurococcaceae;Sulfophobococcus;	0.0	0	1	1	0	1	0	440584	145
Primers Thermococcales	SILVA (only NR);Archaea;Crenarchaeota;Thermoprotei;Desulfurococcales;Desulfurococcaceae;Thermogladius;	0.0	0	4	4	0	4	0	440581	145
Primers Thermococcales	SILVA (only NR);Archaea;Crenarchaeota;Thermoprotei;Desulfurococcales;Desulfurococcaceae;Thermosphaera;	0.0	0	9	5	0	5	4	440580	145
Primers Thermococcales	SILVA (only NR);Archaea;Crenarchaeota;Thermoprotei;Desulfurococcales;Desulfurococcaceae;uncultured;	0.0	0	3	0	0	0	3	440585	145
Primers Thermococcales	SILVA (only NR);Archaea;Crenarchaeota;Thermoprotei;Desulfurococcales;Ignicoccaceae;	0.0	0	11	7	0	7	4	440578	145
Primers Thermococcales	SILVA (only NR);Archaea;Crenarchaeota;Thermoprotei;Desulfurococcales;Ignicoccaceae;Ignicoccus;	0.0	0	11	7	0	7	4	440578	145
Primers Thermococcales	SILVA (only NR);Archaea;Crenarchaeota;Thermoprotei;Desulfurococcales;Ignisphaeraceae;	0.0	0	54	18	0	18	36	440567	145
Primers Thermococcales	SILVA (only NR);Archaea;Crenarchaeota;Thermoprotei;Desulfurococcales;Ignisphaeraceae;Ignisphaera;	0.0	0	29	11	0	11	18	440574	145
Primers Thermococcales	SILVA (only NR);Archaea;Crenarchaeota;Thermoprotei;Desulfurococcales;Ignisphaeraceae;uncultured;	0.0	0	24	7	0	7	17	440578	145
Primers Thermococcales	SILVA (only NR);Archaea;Crenarchaeota;Thermoprotei;Desulfurococcales;Pyrodictiaceae;	0.0	0	30	12	0	12	18	440573	145
Primers Thermococcales	SILVA (only NR);Archaea;Crenarchaeota;Thermoprotei;Desulfurococcales;Pyrodictiaceae;Hyperthermus;	0.0	0	3	1	0	1	2	440584	145
Primers Thermococcales	SILVA (only NR);Archaea;Crenarchaeota;Thermoprotei;Desulfurococcales;Pyrodictiaceae;Pyrodictium;	0.0	0	10	7	0	7	3	440578	145
Primers Thermococcales	SILVA (only NR);Archaea;Crenarchaeota;Thermoprotei;Desulfurococcales;Pyrodictiaceae;uncultured;	0.0	0	13	3	0	3	10	440582	145
Primers Thermococcales	SILVA (only NR);Archaea;Crenarchaeota;Thermoprotei;Desulfurococcales;uncultured;	0.0	0	8	2	0	2	6	440583	145
Primers Thermococcales	SILVA (only NR);Archaea;Crenarchaeota;Thermoprotei;Fervidicoccales;	0.0	0	36	21	0	21	15	440564	145
Primers Thermococcales	SILVA (only NR);Archaea;Crenarchaeota;Thermoprotei;Fervidicoccales;Fervidicoccaceae;	0.0	0	36	21	0	21	15	440564	145
Primers Thermococcales	SILVA (only NR);Archaea;Crenarchaeota;Thermoprotei;Fervidicoccales;Fervidicoccaceae;Fervidicoccus;	0.0	0	15	9	0	9	6	440576	145
Primers Thermococcales	SILVA (only NR);Archaea;Crenarchaeota;Thermoprotei;Fervidicoccales;Fervidicoccaceae;uncultured;	0.0	0	21	12	0	12	9	440573	145
Primers Thermococcales	SILVA (only NR);Archaea;Crenarchaeota;Thermoprotei;Geoarchaeales;	0.0	0	54	43	0	43	11	440542	145
Primers Thermococcales	SILVA (only NR);Archaea;Crenarchaeota;Thermoprotei;Geoarchaeales;SCGC AAA261-C22;	0.0	0	10	9	0	9	1	440576	145
Primers Thermococcales	SILVA (only NR);Archaea;Crenarchaeota;Thermoprotei;Geoarchaeales;SCGC AAA471-B05;	0.0	0	3	2	0	2	1	440583	145
Primers Thermococcales	SILVA (only NR);Archaea;Crenarchaeota;Thermoprotei;Sulfolobales;	0.0	0	211	184	0	184	27	440401	145
Primers Thermococcales	SILVA (only NR);Archaea;Crenarchaeota;Thermoprotei;Sulfolobales;Sulfolobaceae;	0.0	0	211	184	0	184	27	440401	145
Primers Thermococcales	SILVA (only NR);Archaea;Crenarchaeota;Thermoprotei;Sulfolobales;Sulfolobaceae;Acidianus;	0.0	0	27	25	0	25	2	440560	145
Primers Thermococcales	SILVA (only NR);Archaea;Crenarchaeota;Thermoprotei;Sulfolobales;Sulfolobaceae;Metallosphaera;	0.0	0	46	40	0	40	6	440545	145
Primers Thermococcales	SILVA (only NR);Archaea;Crenarchaeota;Thermoprotei;Sulfolobales;Sulfolobaceae;Saccharolobus;	0.0	0	51	45	0	45	6	440540	145
Primers Thermococcales	SILVA (only NR);Archaea;Crenarchaeota;Thermoprotei;Sulfolobales;Sulfolobaceae;Stygiolobus;	0.0	0	18	18	0	18	0	440567	145
Primers Thermococcales	SILVA (only NR);Archaea;Crenarchaeota;Thermoprotei;Sulfolobales;Sulfolobaceae;Sulfolobus;	0.0	0	35	33	0	33	2	440552	145
Primers Thermococcales	SILVA (only NR);Archaea;Crenarchaeota;Thermoprotei;Sulfolobales;Sulfolobaceae;Sulfurisphaera;	0.0	0	4	4	0	4	0	440581	145
Primers Thermococcales	SILVA (only NR);Archaea;Crenarchaeota;Thermoprotei;Sulfolobales;Sulfolobaceae;uncultured;	0.0	0	25	15	0	15	10	440570	145
Primers Thermococcales	SILVA (only NR);Archaea;Crenarchaeota;Thermoprotei;Terrestrial Miscellaneous Gp(TMCG);	0.0	0	10	3	0	3	7	440582	145
Primers Thermococcales	SILVA (only NR);Archaea;Crenarchaeota;Thermoprotei;Thermoproteales;	0.0	0	156	110	0	110	46	440475	145
Primers Thermococcales	SILVA (only NR);Archaea;Crenarchaeota;Thermoprotei;Thermoproteales;Thermofilaceae;	0.0	0	46	19	0	19	27	440566	145
Primers Thermococcales	SILVA (only NR);Archaea;Crenarchaeota;Thermoprotei;Thermoproteales;Thermofilaceae;Thermofilum;	0.0	0	46	19	0	19	27	440566	145
Primers Thermococcales	SILVA (only NR);Archaea;Crenarchaeota;Thermoprotei;Thermoproteales;Thermoproteaceae;	0.0	0	110	91	0	91	19	440494	145
Primers Thermococcales	SILVA (only NR);Archaea;Crenarchaeota;Thermoprotei;Thermoproteales;Thermoproteaceae;Caldivirga;	0.0	0	5	4	0	4	1	440581	145
Primers Thermococcales	SILVA (only NR);Archaea;Crenarchaeota;Thermoprotei;Thermoproteales;Thermoproteaceae;Pyrobaculum;	0.0	0	32	25	0	25	7	440560	145
Primers Thermococcales	SILVA (only NR);Archaea;Crenarchaeota;Thermoprotei;Thermoproteales;Thermoproteaceae;Thermocladium;	0.0	0	7	6	0	6	1	440579	145
Primers Thermococcales	SILVA (only NR);Archaea;Crenarchaeota;Thermoprotei;Thermoproteales;Thermoproteaceae;Thermoproteus;	0.0	0	9	9	0	9	0	440576	145
Primers Thermococcales	SILVA (only NR);Archaea;Crenarchaeota;Thermoprotei;Thermoproteales;Thermoproteaceae;Vulcanisaeta;	0.0	0	31	25	0	25	6	440560	145
Primers Thermococcales	SILVA (only NR);Archaea;Crenarchaeota;Thermoprotei;Thermoproteales;Thermoproteaceae;uncultured;	0.0	0	18	17	0	17	1	440568	145
Primers Thermococcales	SILVA (only NR);Archaea;Crenarchaeota;Thermoprotei;uncultured;	0.0	0	3	1	0	1	2	440584	145
Primers Thermococcales	SILVA (only NR);Archaea;Euryarchaeota;Methanobacteria;	0.0	0	1500	1197	0	1197	303	439388	145
Primers Thermococcales	SILVA (only NR);Archaea;Euryarchaeota;Methanobacteria;Methanobacteriales;	0.0	0	1500	1197	0	1197	303	439388	145
Primers Thermococcales	SILVA (only NR);Archaea;Euryarchaeota;Methanobacteria;Methanobacteriales;Methanobacteriaceae;	0.0	0	1451	1171	0	1171	280	439414	145
Primers Thermococcales	SILVA (only NR);Archaea;Euryarchaeota;Methanobacteria;Methanobacteriales;Methanobacteriaceae;Methanobacterium;	0.0	0	216	138	0	138	78	440447	145
Primers Thermococcales	SILVA (only NR);Archaea;Euryarchaeota;Methanobacteria;Methanobacteriales;Methanobacteriaceae;Methanobrevibacter;	0.0	0	1030	905	0	905	125	439680	145
Primers Thermococcales	SILVA (only NR);Archaea;Euryarchaeota;Methanobacteria;Methanobacteriales;Methanobacteriaceae;Methanosphaera;	0.0	0	198	122	0	122	76	440463	145
Primers Thermococcales	SILVA (only NR);Archaea;Euryarchaeota;Methanobacteria;Methanobacteriales;Methanobacteriaceae;uncultured;	0.0	0	6	6	0	6	0	440579	145
Primers Thermococcales	SILVA (only NR);Archaea;Euryarchaeota;Methanobacteria;Methanobacteriales;Methanothermaceae;	0.0	0	2	2	0	2	0	440583	145
Primers Thermococcales	SILVA (only NR);Archaea;Euryarchaeota;Methanobacteria;Methanobacteriales;Methanothermaceae;Methanothermus;	0.0	0	2	2	0	2	0	440583	145
Primers Thermococcales	SILVA (only NR);Archaea;Euryarchaeota;Methanobacteria;Methanobacteriales;Methanothermobacteriaceae;	0.0	0	47	24	0	24	23	440561	145
Primers Thermococcales	SILVA (only NR);Archaea;Euryarchaeota;Methanobacteria;Methanobacteriales;Methanothermobacteriaceae;Methanothermobacter;	0.0	0	47	24	0	24	23	440561	145
Primers Thermococcales	SILVA (only NR);Archaea;Euryarchaeota;Methanococci;	0.0	0	83	58	0	58	25	440527	145
Primers Thermococcales	SILVA (only NR);Archaea;Euryarchaeota;Methanococci;Methanococcales;	0.0	0	83	58	0	58	25	440527	145
Primers Thermococcales	SILVA (only NR);Archaea;Euryarchaeota;Methanococci;Methanococcales;Methanocaldococcaceae;	0.0	0	27	19	0	19	8	440566	145
Primers Thermococcales	SILVA (only NR);Archaea;Euryarchaeota;Methanococci;Methanococcales;Methanocaldococcaceae;Methanocaldococcus;	0.0	0	27	19	0	19	8	440566	145
Primers Thermococcales	SILVA (only NR);Archaea;Euryarchaeota;Methanococci;Methanococcales;Methanococcaceae;	0.0	0	56	39	0	39	17	440546	145
Primers Thermococcales	SILVA (only NR);Archaea;Euryarchaeota;Methanococci;Methanococcales;Methanococcaceae;Methanococcus;	0.0	0	28	20	0	20	8	440565	145
Primers Thermococcales	SILVA (only NR);Archaea;Euryarchaeota;Methanococci;Methanococcales;Methanococcaceae;Methanothermococcus;	0.0	0	9	6	0	6	3	440579	145
Primers Thermococcales	SILVA (only NR);Archaea;Euryarchaeota;Methanococci;Methanococcales;Methanococcaceae;Methanotorris;	0.0	0	14	11	0	11	3	440574	145
Primers Thermococcales	SILVA (only NR);Archaea;Euryarchaeota;Methanococci;Methanococcales;Methanococcaceae;uncultured;	0.0	0	4	1	0	1	3	440584	145
Primers Thermococcales	SILVA (only NR);Archaea;Euryarchaeota;Methanopyri;	0.0	0	9	7	0	7	2	440578	145
Primers Thermococcales	SILVA (only NR);Archaea;Euryarchaeota;Methanopyri;Methanopyrales;	0.0	0	9	7	0	7	2	440578	145
Primers Thermococcales	SILVA (only NR);Archaea;Euryarchaeota;Methanopyri;Methanopyrales;Methanopyraceae;	0.0	0	9	7	0	7	2	440578	145
Primers Thermococcales	SILVA (only NR);Archaea;Euryarchaeota;Methanopyri;Methanopyrales;Methanopyraceae;Methanopyrus;	0.0	0	9	7	0	7	2	440578	145
Primers Thermococcales	SILVA (only NR);Archaea;Euryarchaeota;Thermococci;Methanofastidiosales;	0.0	0	195	126	0	126	69	440459	145
Primers Thermococcales	SILVA (only NR);Archaea;Euryarchaeota;Thermococci;Methanofastidiosales;Methanofastidiosaceae;	0.0	0	60	45	0	45	15	440540	145
Primers Thermococcales	SILVA (only NR);Archaea;Euryarchaeota;Thermococci;Methanofastidiosales;Methanofastidiosaceae;Candidatus Methanofastidiosum;	0.0	0	60	45	0	45	15	440540	145
Primers Thermococcales	SILVA (only NR);Archaea;Euryarchaeota;Thermococci;Methanofastidiosales;uncultured;	0.0	0	132	81	0	81	51	440504	145
Primers Thermococcales	SILVA (only NR);Archaea;Hadarchaeota;	0.0	0	300	195	0	195	105	440390	145
Primers Thermococcales	SILVA (only NR);Archaea;Hadarchaeota;Hadarchaeia;	0.0	0	300	195	0	195	105	440390	145
Primers Thermococcales	SILVA (only NR);Archaea;Hadarchaeota;Hadarchaeia;Hadarchaeales;	0.0	0	300	195	0	195	105	440390	145
Primers Thermococcales	SILVA (only NR);Archaea;Halobacterota;	0.0	0	5352	3688	0	3688	1664	436897	145
Primers Thermococcales	SILVA (only NR);Archaea;Halobacterota;ANME-1;	0.0	0	154	115	0	115	39	440470	145
Primers Thermococcales	SILVA (only NR);Archaea;Halobacterota;ANME-1;ANME-1a;	0.0	0	45	28	0	28	17	440557	145
Primers Thermococcales	SILVA (only NR);Archaea;Halobacterota;ANME-1;ANME-1b;	0.0	0	94	73	0	73	21	440512	145
Primers Thermococcales	SILVA (only NR);Archaea;Halobacterota;Archaeoglobi;	0.0	0	80	64	0	64	16	440521	145
Primers Thermococcales	SILVA (only NR);Archaea;Halobacterota;Archaeoglobi;Archaeoglobales;	0.0	0	80	64	0	64	16	440521	145
Primers Thermococcales	SILVA (only NR);Archaea;Halobacterota;Archaeoglobi;Archaeoglobales;Archaeoglobaceae;	0.0	0	80	64	0	64	16	440521	145
Primers Thermococcales	SILVA (only NR);Archaea;Halobacterota;Archaeoglobi;Archaeoglobales;Archaeoglobaceae;Archaeoglobus;	0.0	0	32	30	0	30	2	440555	145
Primers Thermococcales	SILVA (only NR);Archaea;Halobacterota;Archaeoglobi;Archaeoglobales;Archaeoglobaceae;Ferroglobus;	0.0	0	3	3	0	3	0	440582	145
Primers Thermococcales	SILVA (only NR);Archaea;Halobacterota;Archaeoglobi;Archaeoglobales;Archaeoglobaceae;Geoglobus;	0.0	0	12	5	0	5	7	440580	145
Primers Thermococcales	SILVA (only NR);Archaea;Halobacterota;Archaeoglobi;Archaeoglobales;Archaeoglobaceae;JdFR-20;	0.0	0	2	2	0	2	0	440583	145
Primers Thermococcales	SILVA (only NR);Archaea;Halobacterota;Archaeoglobi;Archaeoglobales;Archaeoglobaceae;uncultured;	0.0	0	23	19	0	19	4	440566	145
Primers Thermococcales	SILVA (only NR);Archaea;Halobacterota;Halobacteria;	0.0	0	2624	1999	0	1999	625	438586	145
Primers Thermococcales	SILVA (only NR);Archaea;Halobacterota;Halobacteria;Halobacterales;	0.0	0	2624	1999	0	1999	625	438586	145
Primers Thermococcales	SILVA (only NR);Archaea;Halobacterota;Halobacteria;Halobacterales;Haloadaptaceae;	0.0	0	32	19	0	19	13	440566	145
Primers Thermococcales	SILVA (only NR);Archaea;Halobacterota;Halobacteria;Halobacterales;Haloadaptaceae;Haladaptatus;	0.0	0	32	19	0	19	13	440566	145
Primers Thermococcales	SILVA (only NR);Archaea;Halobacterota;Halobacteria;Halobacterales;Halobacteriaceae;	0.0	0	147	116	0	116	31	440469	145
Primers Thermococcales	SILVA (only NR);Archaea;Halobacterota;Halobacteria;Halobacterales;Halobacteriaceae;Halanaeroarchaeum;	0.0	0	19	13	0	13	6	440572	145
Primers Thermococcales	SILVA (only NR);Archaea;Halobacterota;Halobacteria;Halobacterales;Halobacteriaceae;Halarchaeum;	0.0	0	25	19	0	19	6	440566	145
Primers Thermococcales	SILVA (only NR);Archaea;Halobacterota;Halobacteria;Halobacterales;Halobacteriaceae;Halobacterium;	0.0	0	82	71	0	71	11	440514	145
Primers Thermococcales	SILVA (only NR);Archaea;Halobacterota;Halobacteria;Halobacterales;Halobacteriaceae;Halocalculus;	0.0	0	1	1	0	1	0	440584	145
Primers Thermococcales	SILVA (only NR);Archaea;Halobacterota;Halobacteria;Halobacterales;Halobacteriaceae;Halodesulfurarchaeum;	0.0	0	13	9	0	9	4	440576	145
Primers Thermococcales	SILVA (only NR);Archaea;Halobacterota;Halobacteria;Halobacterales;Halobacteriaceae;Salarchaeum;	0.0	0	3	2	0	2	1	440583	145
Primers Thermococcales	SILVA (only NR);Archaea;Halobacterota;Halobacteria;Halobacterales;Halobacteriaceae;uncultured;	0.0	0	2	0	0	0	2	440585	145
Primers Thermococcales	SILVA (only NR);Archaea;Halobacterota;Halobacteria;Halobacterales;Halococcaceae;	0.0	0	86	72	0	72	14	440513	145
Primers Thermococcales	SILVA (only NR);Archaea;Halobacterota;Halobacteria;Halobacterales;Halococcaceae;Halalkalicoccus;	0.0	0	14	11	0	11	3	440574	145
Primers Thermococcales	SILVA (only NR);Archaea;Halobacterota;Halobacteria;Halobacterales;Halococcaceae;Halococcus;	0.0	0	64	55	0	55	9	440530	145
Primers Thermococcales	SILVA (only NR);Archaea;Halobacterota;Halobacteria;Halobacterales;Halococcaceae;Halostella;	0.0	0	5	5	0	5	0	440580	145
Primers Thermococcales	SILVA (only NR);Archaea;Halobacterota;Halobacteria;Halobacterales;Halococcaceae;uncultured;	0.0	0	3	1	0	1	2	440584	145
Primers Thermococcales	SILVA (only NR);Archaea;Halobacterota;Halobacteria;Halobacterales;Haloferacaceae;	0.0	0	1634	1295	0	1295	339	439290	145
Primers Thermococcales	SILVA (only NR);Archaea;Halobacterota;Halobacteria;Halobacterales;Haloferacaceae;A07HB70;	0.0	0	17	7	0	7	10	440578	145
Primers Thermococcales	SILVA (only NR);Archaea;Halobacterota;Halobacteria;Halobacterales;Haloferacaceae;Candidatus Haloectosymbiotes;	0.0	0	1	1	0	1	0	440584	145
Primers Thermococcales	SILVA (only NR);Archaea;Halobacterota;Halobacteria;Halobacterales;Haloferacaceae;Haloarchaeobius;	0.0	0	23	15	0	15	8	440570	145
Primers Thermococcales	SILVA (only NR);Archaea;Halobacterota;Halobacteria;Halobacterales;Haloferacaceae;Halobaculum;	0.0	0	18	14	0	14	4	440571	145
Primers Thermococcales	SILVA (only NR);Archaea;Halobacterota;Halobacteria;Halobacterales;Haloferacaceae;Halobellus;	0.0	0	44	35	0	35	9	440550	145
Primers Thermococcales	SILVA (only NR);Archaea;Halobacterota;Halobacteria;Halobacterales;Haloferacaceae;Halobiforma;	0.0	0	14	14	0	14	0	440571	145
Primers Thermococcales	SILVA (only NR);Archaea;Halobacterota;Halobacteria;Halobacterales;Haloferacaceae;Haloferax;	0.0	0	113	96	0	96	17	440489	145
Primers Thermococcales	SILVA (only NR);Archaea;Halobacterota;Halobacteria;Halobacterales;Haloferacaceae;Halogeometricum;	0.0	0	37	24	0	24	13	440561	145
Primers Thermococcales	SILVA (only NR);Archaea;Halobacterota;Halobacteria;Halobacterales;Haloferacaceae;Halogranum;	0.0	0	16	12	0	12	4	440573	145
Primers Thermococcales	SILVA (only NR);Archaea;Halobacterota;Halobacteria;Halobacterales;Haloferacaceae;Halohasta;	0.0	0	18	14	0	14	4	440571	145
Primers Thermococcales	SILVA (only NR);Archaea;Halobacterota;Halobacteria;Halobacterales;Haloferacaceae;Halolamina;	0.0	0	68	41	0	41	27	440544	145
Primers Thermococcales	SILVA (only NR);Archaea;Halobacterota;Halobacteria;Halobacterales;Haloferacaceae;Halonotius;	0.0	0	98	83	0	83	15	440502	145
Primers Thermococcales	SILVA (only NR);Archaea;Halobacterota;Halobacteria;Halobacterales;Haloferacaceae;Haloparvum;	0.0	0	38	34	0	34	4	440551	145
Primers Thermococcales	SILVA (only NR);Archaea;Halobacterota;Halobacteria;Halobacterales;Haloferacaceae;Halopelagius;	0.0	0	8	6	0	6	2	440579	145
Primers Thermococcales	SILVA (only NR);Archaea;Halobacterota;Halobacteria;Halobacterales;Haloferacaceae;Halopenitus;	0.0	0	7	7	0	7	0	440578	145
Primers Thermococcales	SILVA (only NR);Archaea;Halobacterota;Halobacteria;Halobacterales;Haloferacaceae;Halopiger;	0.0	0	25	24	0	24	1	440561	145
Primers Thermococcales	SILVA (only NR);Archaea;Halobacterota;Halobacteria;Halobacterales;Haloferacaceae;Haloplanus;	0.0	0	44	32	0	32	12	440553	145
Primers Thermococcales	SILVA (only NR);Archaea;Halobacterota;Halobacteria;Halobacterales;Haloferacaceae;Haloquadratum;	0.0	0	70	50	0	50	20	440535	145
Primers Thermococcales	SILVA (only NR);Archaea;Halobacterota;Halobacteria;Halobacterales;Haloferacaceae;Halorubellus;	0.0	0	16	9	0	9	7	440576	145
Primers Thermococcales	SILVA (only NR);Archaea;Halobacterota;Halobacteria;Halobacterales;Haloferacaceae;Halorubrum;	0.0	0	345	301	0	301	44	440284	145
Primers Thermococcales	SILVA (only NR);Archaea;Halobacterota;Halobacteria;Halobacterales;Haloferacaceae;Halorussus;	0.0	0	33	22	0	22	11	440563	145
Primers Thermococcales	SILVA (only NR);Archaea;Halobacterota;Halobacteria;Halobacterales;Haloferacaceae;Halostagnicola;	0.0	0	17	15	0	15	2	440570	145
Primers Thermococcales	SILVA (only NR);Archaea;Halobacterota;Halobacteria;Halobacterales;Haloferacaceae;Haloterrigena;	0.0	0	123	110	0	110	13	440475	145
Primers Thermococcales	SILVA (only NR);Archaea;Halobacterota;Halobacteria;Halobacterales;Haloferacaceae;Halovarius;	0.0	0	1	1	0	1	0	440584	145
Primers Thermococcales	SILVA (only NR);Archaea;Halobacterota;Halobacteria;Halobacterales;Haloferacaceae;Halovenus;	0.0	0	22	20	0	20	2	440565	145
Primers Thermococcales	SILVA (only NR);Archaea;Halobacterota;Halobacteria;Halobacterales;Haloferacaceae;Halovivax;	0.0	0	19	14	0	14	5	440571	145
Primers Thermococcales	SILVA (only NR);Archaea;Halobacterota;Halobacteria;Halobacterales;Haloferacaceae;Natrialba;	0.0	0	47	36	0	36	11	440549	145
Primers Thermococcales	SILVA (only NR);Archaea;Halobacterota;Halobacteria;Halobacterales;Haloferacaceae;Natribaculum;	0.0	0	2	2	0	2	0	440583	145
Primers Thermococcales	SILVA (only NR);Archaea;Halobacterota;Halobacteria;Halobacterales;Haloferacaceae;Natrinema;	0.0	0	29	28	0	28	1	440557	145
Primers Thermococcales	SILVA (only NR);Archaea;Halobacterota;Halobacteria;Halobacterales;Haloferacaceae;Natronoarchaeum;	0.0	0	26	22	0	22	4	440563	145
Primers Thermococcales	SILVA (only NR);Archaea;Halobacterota;Halobacteria;Halobacterales;Haloferacaceae;Natronobacterium;	0.0	0	10	8	0	8	2	440577	145
Primers Thermococcales	SILVA (only NR);Archaea;Halobacterota;Halobacteria;Halobacterales;Haloferacaceae;Natronococcus;	0.0	0	38	30	0	30	8	440555	145
Primers Thermococcales	SILVA (only NR);Archaea;Halobacterota;Halobacteria;Halobacterales;Haloferacaceae;Natronolimnobius;	0.0	0	12	12	0	12	0	440573	145
Primers Thermococcales	SILVA (only NR);Archaea;Halobacterota;Halobacteria;Halobacterales;Haloferacaceae;Natronorubrum;	0.0	0	43	32	0	32	11	440553	145
Primers Thermococcales	SILVA (only NR);Archaea;Halobacterota;Halobacteria;Halobacterales;Haloferacaceae;Salinarchaeum;	0.0	0	17	15	0	15	2	440570	145
Primers Thermococcales	SILVA (only NR);Archaea;Halobacterota;Halobacteria;Halobacterales;Haloferacaceae;Salinigranum;	0.0	0	19	14	0	14	5	440571	145
Primers Thermococcales	SILVA (only NR);Archaea;Halobacterota;Halobacteria;Halobacterales;Haloferacaceae;Saliphagus;	0.0	0	5	4	0	4	1	440581	145
Primers Thermococcales	SILVA (only NR);Archaea;Halobacterota;Halobacteria;Halobacterales;Haloferacaceae;uncultured;	0.0	0	116	64	0	64	52	440521	145
Primers Thermococcales	SILVA (only NR);Archaea;Halobacterota;Halobacteria;Halobacterales;Halomicrobiaceae;	0.0	0	641	439	0	439	202	440146	145
Primers Thermococcales	SILVA (only NR);Archaea;Halobacterota;Halobacteria;Halobacterales;Halomicrobiaceae;Candidatus Halobonum;	0.0	0	19	4	0	4	15	440581	145
Primers Thermococcales	SILVA (only NR);Archaea;Halobacterota;Halobacteria;Halobacterales;Halomicrobiaceae;Halapricum;	0.0	0	50	31	0	31	19	440554	145
Primers Thermococcales	SILVA (only NR);Archaea;Halobacterota;Halobacteria;Halobacterales;Halomicrobiaceae;Haloarcula;	0.0	0	214	191	0	191	23	440394	145
Primers Thermococcales	SILVA (only NR);Archaea;Halobacterota;Halobacteria;Halobacterales;Halomicrobiaceae;Halomarina;	0.0	0	21	12	0	12	9	440573	145
Primers Thermococcales	SILVA (only NR);Archaea;Halobacterota;Halobacteria;Halobacterales;Halomicrobiaceae;Halomicroarcula;	0.0	0	40	34	0	34	6	440551	145
Primers Thermococcales	SILVA (only NR);Archaea;Halobacterota;Halobacteria;Halobacterales;Halomicrobiaceae;Halomicrobium;	0.0	0	64	40	0	40	24	440545	145
Primers Thermococcales	SILVA (only NR);Archaea;Halobacterota;Halobacteria;Halobacterales;Halomicrobiaceae;Halorhabdus;	0.0	0	20	17	0	17	3	440568	145
Primers Thermococcales	SILVA (only NR);Archaea;Halobacterota;Halobacteria;Halobacterales;Halomicrobiaceae;Halorientalis;	0.0	0	18	12	0	12	6	440573	145
Primers Thermococcales	SILVA (only NR);Archaea;Halobacterota;Halobacteria;Halobacterales;Halomicrobiaceae;Halosiccatus;	0.0	0	3	3	0	3	0	440582	145
Primers Thermococcales	SILVA (only NR);Archaea;Halobacterota;Halobacteria;Halobacterales;Halomicrobiaceae;Halosimplex;	0.0	0	38	32	0	32	6	440553	145
Primers Thermococcales	SILVA (only NR);Archaea;Halobacterota;Halobacteria;Halobacterales;Halomicrobiaceae;Natronomonas;	0.0	0	79	41	0	41	38	440544	145
Primers Thermococcales	SILVA (only NR);Archaea;Halobacterota;Halobacteria;Halobacterales;Halomicrobiaceae;Salinirubrum;	0.0	0	4	3	0	3	1	440582	145
Primers Thermococcales	SILVA (only NR);Archaea;Halobacterota;Halobacteria;Halobacterales;Halomicrobiaceae;uncultured;	0.0	0	64	16	0	16	48	440569	145
Primers Thermococcales	SILVA (only NR);Archaea;Halobacterota;Halobacteria;Halobacterales;J07HX5;	0.0	0	3	3	0	3	0	440582	145
Primers Thermococcales	SILVA (only NR);Archaea;Halobacterota;Halobacteria;Halobacterales;uncultured;	0.0	0	77	52	0	52	25	440533	145
Primers Thermococcales	SILVA (only NR);Archaea;Halobacterota;Methanocellia;	0.0	0	101	45	0	45	56	440540	145
Primers Thermococcales	SILVA (only NR);Archaea;Halobacterota;Methanocellia;Methanocellales;	0.0	0	101	45	0	45	56	440540	145
Primers Thermococcales	SILVA (only NR);Archaea;Halobacterota;Methanocellia;Methanocellales;Methanocellaceae;	0.0	0	83	34	0	34	49	440551	145
Primers Thermococcales	SILVA (only NR);Archaea;Halobacterota;Methanocellia;Methanocellales;Methanocellaceae;Methanocella;	0.0	0	49	22	0	22	27	440563	145
Primers Thermococcales	SILVA (only NR);Archaea;Halobacterota;Methanocellia;Methanocellales;Methanocellaceae;Rice Cluster I;	0.0	0	33	12	0	12	21	440573	145
Primers Thermococcales	SILVA (only NR);Archaea;Halobacterota;Methanocellia;Methanocellales;uncultured;	0.0	0	18	11	0	11	7	440574	145
Primers Thermococcales	SILVA (only NR);Archaea;Halobacterota;Methanomicrobia;	0.0	0	891	547	0	547	344	440038	145
Primers Thermococcales	SILVA (only NR);Archaea;Halobacterota;Methanomicrobia;Methanomicrobiales;	0.0	0	891	547	0	547	344	440038	145
Primers Thermococcales	SILVA (only NR);Archaea;Halobacterota;Methanomicrobia;Methanomicrobiales;Methanocorpusculaceae;	0.0	0	79	54	0	54	25	440531	145
Primers Thermococcales	SILVA (only NR);Archaea;Halobacterota;Methanomicrobia;Methanomicrobiales;Methanocorpusculaceae;Methanocalculus;	0.0	0	34	28	0	28	6	440557	145
Primers Thermococcales	SILVA (only NR);Archaea;Halobacterota;Methanomicrobia;Methanomicrobiales;Methanocorpusculaceae;Methanocorpusculum;	0.0	0	45	26	0	26	19	440559	145
Primers Thermococcales	SILVA (only NR);Archaea;Halobacterota;Methanomicrobia;Methanomicrobiales;Methanomicrobiaceae;	0.0	0	368	224	0	224	144	440361	145
Primers Thermococcales	SILVA (only NR);Archaea;Halobacterota;Methanomicrobia;Methanomicrobiales;Methanomicrobiaceae;Methanoculleus;	0.0	0	204	127	0	127	77	440458	145
Primers Thermococcales	SILVA (only NR);Archaea;Halobacterota;Methanomicrobia;Methanomicrobiales;Methanomicrobiaceae;Methanofollis;	0.0	0	22	15	0	15	7	440570	145
Primers Thermococcales	SILVA (only NR);Archaea;Halobacterota;Methanomicrobia;Methanomicrobiales;Methanomicrobiaceae;Methanogenium;	0.0	0	32	18	0	18	14	440567	145
Primers Thermococcales	SILVA (only NR);Archaea;Halobacterota;Methanomicrobia;Methanomicrobiales;Methanomicrobiaceae;Methanolacinia;	0.0	0	6	4	0	4	2	440581	145
Primers Thermococcales	SILVA (only NR);Archaea;Halobacterota;Methanomicrobia;Methanomicrobiales;Methanomicrobiaceae;Methanomicrobium;	0.0	0	39	18	0	18	21	440567	145
Primers Thermococcales	SILVA (only NR);Archaea;Halobacterota;Methanomicrobia;Methanomicrobiales;Methanomicrobiaceae;Methanoplanus;	0.0	0	5	5	0	5	0	440580	145
Primers Thermococcales	SILVA (only NR);Archaea;Halobacterota;Methanomicrobia;Methanomicrobiales;Methanomicrobiaceae;SDB;	0.0	0	2	2	0	2	0	440583	145
Primers Thermococcales	SILVA (only NR);Archaea;Halobacterota;Methanomicrobia;Methanomicrobiales;Methanomicrobiaceae;uncultured;	0.0	0	54	32	0	32	22	440553	145
Primers Thermococcales	SILVA (only NR);Archaea;Halobacterota;Methanomicrobia;Methanomicrobiales;Methanoregulaceae;	0.0	0	289	157	0	157	132	440428	145
Primers Thermococcales	SILVA (only NR);Archaea;Halobacterota;Methanomicrobia;Methanomicrobiales;Methanoregulaceae;Methanolinea;	0.0	0	99	45	0	45	54	440540	145
Primers Thermococcales	SILVA (only NR);Archaea;Halobacterota;Methanomicrobia;Methanomicrobiales;Methanoregulaceae;Methanoregula;	0.0	0	186	109	0	109	77	440476	145
Primers Thermococcales	SILVA (only NR);Archaea;Halobacterota;Methanomicrobia;Methanomicrobiales;Methanoregulaceae;Methanosphaerula;	0.0	0	4	3	0	3	1	440582	145
Primers Thermococcales	SILVA (only NR);Archaea;Halobacterota;Methanomicrobia;Methanomicrobiales;Methanospirillaceae;	0.0	0	115	89	0	89	26	440496	145
Primers Thermococcales	SILVA (only NR);Archaea;Halobacterota;Methanomicrobia;Methanomicrobiales;Methanospirillaceae;Methanospirillum;	0.0	0	115	89	0	89	26	440496	145
Primers Thermococcales	SILVA (only NR);Archaea;Halobacterota;Methanomicrobia;Methanomicrobiales;Rice Cluster II;	0.0	0	18	6	0	6	12	440579	145
Primers Thermococcales	SILVA (only NR);Archaea;Halobacterota;Methanomicrobia;Methanomicrobiales;uncultured;	0.0	0	20	15	0	15	5	440570	145
Primers Thermococcales	SILVA (only NR);Archaea;Halobacterota;Methanonatronarchaeia;	0.0	0	15	14	0	14	1	440571	145
Primers Thermococcales	SILVA (only NR);Archaea;Halobacterota;Methanonatronarchaeia;Methanonatronaechaeales;	0.0	0	15	14	0	14	1	440571	145
Primers Thermococcales	SILVA (only NR);Archaea;Halobacterota;Methanonatronarchaeia;Methanonatronaechaeales;Methanonatronarchaeaceae;	0.0	0	15	14	0	14	1	440571	145
Primers Thermococcales	SILVA (only NR);Archaea;Halobacterota;Methanosarcinia;	0.0	0	1470	890	0	890	580	439695	145
Primers Thermococcales	SILVA (only NR);Archaea;Halobacterota;Methanosarcinia;Methanosarciniales;	0.0	0	1470	890	0	890	580	439695	145
Primers Thermococcales	SILVA (only NR);Archaea;Halobacterota;Methanosarcinia;Methanosarciniales;ANME-2a-2b;	0.0	0	111	73	0	73	38	440512	145
Primers Thermococcales	SILVA (only NR);Archaea;Halobacterota;Methanosarcinia;Methanosarciniales;ANME-2a-2b;ANME-2b;	0.0	0	11	9	0	9	2	440576	145
Primers Thermococcales	SILVA (only NR);Archaea;Halobacterota;Methanosarcinia;Methanosarciniales;ANME-2c;	0.0	0	86	58	0	58	28	440527	145
Primers Thermococcales	SILVA (only NR);Archaea;Halobacterota;Methanosarcinia;Methanosarciniales;Methanoperedenaceae;	0.0	0	117	65	0	65	52	440520	145
Primers Thermococcales	SILVA (only NR);Archaea;Halobacterota;Methanosarcinia;Methanosarciniales;Methanoperedenaceae;Candidatus Methanoperedens;	0.0	0	87	42	0	42	45	440543	145
Primers Thermococcales	SILVA (only NR);Archaea;Halobacterota;Methanosarcinia;Methanosarciniales;Methanosaetaceae;	0.0	0	564	299	0	299	265	440286	145
Primers Thermococcales	SILVA (only NR);Archaea;Halobacterota;Methanosarcinia;Methanosarciniales;Methanosaetaceae;Methanosaeta;	0.0	0	564	299	0	299	265	440286	145
Primers Thermococcales	SILVA (only NR);Archaea;Halobacterota;Methanosarcinia;Methanosarciniales;Methanosarcinaceae;	0.0	0	555	369	0	369	186	440216	145
Primers Thermococcales	SILVA (only NR);Archaea;Halobacterota;Methanosarcinia;Methanosarciniales;Methanosarcinaceae;ANME-3;	0.0	0	46	33	0	33	13	440552	145
Primers Thermococcales	SILVA (only NR);Archaea;Halobacterota;Methanosarcinia;Methanosarciniales;Methanosarcinaceae;Methanimicrococcus;	0.0	0	34	26	0	26	8	440559	145
Primers Thermococcales	SILVA (only NR);Archaea;Halobacterota;Methanosarcinia;Methanosarciniales;Methanosarcinaceae;Methanococcoides;	0.0	0	45	40	0	40	5	440545	145
Primers Thermococcales	SILVA (only NR);Archaea;Halobacterota;Methanosarcinia;Methanosarciniales;Methanosarcinaceae;Methanohalobium;	0.0	0	4	3	0	3	1	440582	145
Primers Thermococcales	SILVA (only NR);Archaea;Halobacterota;Methanosarcinia;Methanosarciniales;Methanosarcinaceae;Methanohalophilus;	0.0	0	39	23	0	23	16	440562	145
Primers Thermococcales	SILVA (only NR);Archaea;Halobacterota;Methanosarcinia;Methanosarciniales;Methanosarcinaceae;Methanolobus;	0.0	0	66	46	0	46	20	440539	145
Primers Thermococcales	SILVA (only NR);Archaea;Halobacterota;Methanosarcinia;Methanosarciniales;Methanosarcinaceae;Methanomethylovorans;	0.0	0	49	17	0	17	32	440568	145
Primers Thermococcales	SILVA (only NR);Archaea;Halobacterota;Methanosarcinia;Methanosarciniales;Methanosarcinaceae;Methanosalsum;	0.0	0	3	3	0	3	0	440582	145
Primers Thermococcales	SILVA (only NR);Archaea;Halobacterota;Methanosarcinia;Methanosarciniales;Methanosarcinaceae;Methanosarcina;	0.0	0	251	171	0	171	80	440414	145
Primers Thermococcales	SILVA (only NR);Archaea;Halobacterota;Methanosarcinia;Methanosarciniales;Methanosarcinaceae;uncultured;	0.0	0	18	7	0	7	11	440578	145
Primers Thermococcales	SILVA (only NR);Archaea;Halobacterota;Methanosarcinia;Methanosarciniales;Methermicoccaceae;	0.0	0	5	5	0	5	0	440580	145
Primers Thermococcales	SILVA (only NR);Archaea;Halobacterota;Methanosarcinia;Methanosarciniales;Methermicoccaceae;Methermicoccus;	0.0	0	4	4	0	4	0	440581	145
Primers Thermococcales	SILVA (only NR);Archaea;Halobacterota;Methanosarcinia;Methanosarciniales;Syntrophoarchaeaceae;	0.0	0	28	21	0	21	7	440564	145
Primers Thermococcales	SILVA (only NR);Archaea;Halobacterota;Methanosarcinia;Methanosarciniales;Syntrophoarchaeaceae;Candidatus Syntrophoarchaeum;	0.0	0	4	4	0	4	0	440581	145
Primers Thermococcales	SILVA (only NR);Archaea;Halobacterota;uncultured;	0.0	0	17	14	0	14	3	440571	145
Primers Thermococcales	SILVA (only NR);Archaea;Hydrothermarchaeota;	0.0	0	212	108	0	108	104	440477	145
Primers Thermococcales	SILVA (only NR);Archaea;Hydrothermarchaeota;Hydrothermarchaeia;	0.0	0	212	108	0	108	104	440477	145
Primers Thermococcales	SILVA (only NR);Archaea;Hydrothermarchaeota;Hydrothermarchaeia;Hydrothermarchaeales;	0.0	0	212	108	0	108	104	440477	145
Primers Thermococcales	SILVA (only NR);Archaea;Iainarchaeota;	0.0	0	46	29	0	29	17	440556	145
Primers Thermococcales	SILVA (only NR);Archaea;Iainarchaeota;Iainarchaeia;	0.0	0	46	29	0	29	17	440556	145
Primers Thermococcales	SILVA (only NR);Archaea;Iainarchaeota;Iainarchaeia;Iainarchaeales;	0.0	0	46	29	0	29	17	440556	145
Primers Thermococcales	SILVA (only NR);Archaea;Iainarchaeota;Iainarchaeia;Iainarchaeales;Candidatus Iainarchaeum;	0.0	0	15	13	0	13	2	440572	145
Primers Thermococcales	SILVA (only NR);Archaea;Korarchaeota;	0.0	0	62	37	0	37	25	440548	145
Primers Thermococcales	SILVA (only NR);Archaea;Korarchaeota;Korarchaeia;	0.0	0	62	37	0	37	25	440548	145
Primers Thermococcales	SILVA (only NR);Archaea;Korarchaeota;Korarchaeia;Korarchaeales;	0.0	0	62	37	0	37	25	440548	145
Primers Thermococcales	SILVA (only NR);Archaea;Korarchaeota;Korarchaeia;Korarchaeales;Korarchaeaceae;	0.0	0	62	37	0	37	25	440548	145
Primers Thermococcales	SILVA (only NR);Archaea;Korarchaeota;Korarchaeia;Korarchaeales;Korarchaeaceae;Candidatus Korarchaeum;	0.0	0	62	37	0	37	25	440548	145
Primers Thermococcales	SILVA (only NR);Archaea;Micrarchaeota;	0.0	0	88	46	0	46	42	440539	145
Primers Thermococcales	SILVA (only NR);Archaea;Micrarchaeota;Micrarchaeia;	0.0	0	88	46	0	46	42	440539	145
Primers Thermococcales	SILVA (only NR);Archaea;Micrarchaeota;Micrarchaeia;Micrarchaeales;	0.0	0	88	46	0	46	42	440539	145
Primers Thermococcales	SILVA (only NR);Archaea;Micrarchaeota;Micrarchaeia;Micrarchaeales;CG1-02-32-21;	0.0	0	12	10	0	10	2	440575	145
Primers Thermococcales	SILVA (only NR);Archaea;Micrarchaeota;Micrarchaeia;Micrarchaeales;Candidatus Micrarchaeum;	0.0	0	10	7	0	7	3	440578	145
Primers Thermococcales	SILVA (only NR);Archaea;Nanoarchaeota;	0.0	0	550	463	0	463	87	440122	145
Primers Thermococcales	SILVA (only NR);Archaea;Nanoarchaeota;Nanoarchaeia;	0.0	0	550	463	0	463	87	440122	145
Primers Thermococcales	SILVA (only NR);Archaea;Nanoarchaeota;Nanoarchaeia;Nanoarchaeales;	0.0	0	40	40	0	40	0	440545	145
Primers Thermococcales	SILVA (only NR);Archaea;Nanoarchaeota;Nanoarchaeia;Nanoarchaeales;Nanoarchaeaceae;	0.0	0	22	22	0	22	0	440563	145
Primers Thermococcales	SILVA (only NR);Archaea;Nanoarchaeota;Nanoarchaeia;Nanoarchaeales;Nanoarchaeaceae;Nanoarchaeum;	0.0	0	22	22	0	22	0	440563	145
Primers Thermococcales	SILVA (only NR);Archaea;Nanoarchaeota;Nanoarchaeia;Nanoarchaeales;Nanopusillaceae;	0.0	0	18	18	0	18	0	440567	145
Primers Thermococcales	SILVA (only NR);Archaea;Nanoarchaeota;Nanoarchaeia;Nanoarchaeales;Nanopusillaceae;Candidatus Nanobsidianus;	0.0	0	11	11	0	11	0	440574	145
Primers Thermococcales	SILVA (only NR);Archaea;Nanoarchaeota;Nanoarchaeia;Nanoarchaeales;Nanopusillaceae;Candidatus Nanopusillus;	0.0	0	7	7	0	7	0	440578	145
Primers Thermococcales	SILVA (only NR);Archaea;Nanoarchaeota;Nanoarchaeia;Woesearchaeales;	0.0	0	510	423	0	423	87	440162	145
Primers Thermococcales	SILVA (only NR);Archaea;Nanoarchaeota;Nanoarchaeia;Woesearchaeales;CG1-02-57-44;	0.0	0	10	7	0	7	3	440578	145
Primers Thermococcales	SILVA (only NR);Archaea;Nanoarchaeota;Nanoarchaeia;Woesearchaeales;GW2011;	0.0	0	32	26	0	26	6	440559	145
Primers Thermococcales	SILVA (only NR);Archaea;Nanoarchaeota;Nanoarchaeia;Woesearchaeales;GW2011;AR15;	0.0	0	28	22	0	22	6	440563	145
Primers Thermococcales	SILVA (only NR);Archaea;Nanoarchaeota;Nanoarchaeia;Woesearchaeales;GW2011;AR20;	0.0	0	4	4	0	4	0	440581	145
Primers Thermococcales	SILVA (only NR);Archaea;Nanoarchaeota;Nanoarchaeia;Woesearchaeales;GW2011_GWC1_47_15;	0.0	0	6	3	0	3	3	440582	145
Primers Thermococcales	SILVA (only NR);Archaea;Nanoarchaeota;Nanoarchaeia;Woesearchaeales;SCGC AAA011-D5;	0.0	0	17	13	0	13	4	440572	145
Primers Thermococcales	SILVA (only NR);Archaea;Nanoarchaeota;Nanoarchaeia;Woesearchaeales;SCGC AAA286-E23;	0.0	0	6	6	0	6	0	440579	145
Primers Thermococcales	SILVA (only NR);Archaea;Nanohaloarchaeota;	0.0	0	34	21	0	21	13	440564	145
Primers Thermococcales	SILVA (only NR);Archaea;Nanohaloarchaeota;Nanosalinia;	0.0	0	34	21	0	21	13	440564	145
Primers Thermococcales	SILVA (only NR);Archaea;Nanohaloarchaeota;Nanosalinia;Nanosalinales;	0.0	0	34	21	0	21	13	440564	145
Primers Thermococcales	SILVA (only NR);Archaea;Nanohaloarchaeota;Nanosalinia;Nanosalinales;Nanosalinaceae;	0.0	0	34	21	0	21	13	440564	145
Primers Thermococcales	SILVA (only NR);Archaea;Nanohaloarchaeota;Nanosalinia;Nanosalinales;Nanosalinaceae;Candidatus Haloredivivus;	0.0	0	18	11	0	11	7	440574	145
Primers Thermococcales	SILVA (only NR);Archaea;Nanohaloarchaeota;Nanosalinia;Nanosalinales;Nanosalinaceae;Candidatus Nanosalinarum;	0.0	0	6	3	0	3	3	440582	145
Primers Thermococcales	SILVA (only NR);Archaea;Thermoplasmatota;	0.0	0	2896	1541	0	1541	1355	439044	145
Primers Thermococcales	SILVA (only NR);Archaea;Thermoplasmatota;Thermoplasmata;	0.0	0	2819	1517	0	1517	1302	439068	145
Primers Thermococcales	SILVA (only NR);Archaea;Thermoplasmatota;Thermoplasmata;A10;	0.0	0	29	21	0	21	8	440564	145
Primers Thermococcales	SILVA (only NR);Archaea;Thermoplasmatota;Thermoplasmata;Acidiprofundales;	0.0	0	35	23	0	23	12	440562	145
Primers Thermococcales	SILVA (only NR);Archaea;Thermoplasmatota;Thermoplasmata;Acidiprofundales;Aciduliprofundaceae;	0.0	0	35	23	0	23	12	440562	145
Primers Thermococcales	SILVA (only NR);Archaea;Thermoplasmatota;Thermoplasmata;Acidiprofundales;Aciduliprofundaceae;Aciduliprofundum;	0.0	0	32	20	0	20	12	440565	145
Primers Thermococcales	SILVA (only NR);Archaea;Thermoplasmatota;Thermoplasmata;Acidiprofundales;Aciduliprofundaceae;JdFR-45;	0.0	0	3	3	0	3	0	440582	145
Primers Thermococcales	SILVA (only NR);Archaea;Thermoplasmatota;Thermoplasmata;BSLdp215;	0.0	0	25	21	0	21	4	440564	145
Primers Thermococcales	SILVA (only NR);Archaea;Thermoplasmatota;Thermoplasmata;JdFR-43;	0.0	0	44	15	0	15	29	440570	145
Primers Thermococcales	SILVA (only NR);Archaea;Thermoplasmatota;Thermoplasmata;Marine Benthic Group D and DHVEG-1;	0.0	0	765	401	0	401	364	440184	145
Primers Thermococcales	SILVA (only NR);Archaea;Thermoplasmatota;Thermoplasmata;Marine Group II;	0.0	0	574	265	0	265	309	440320	145
Primers Thermococcales	SILVA (only NR);Archaea;Thermoplasmatota;Thermoplasmata;Marine Group III;	0.0	0	282	58	0	58	224	440527	145
Primers Thermococcales	SILVA (only NR);Archaea;Thermoplasmatota;Thermoplasmata;Methanomassiliicoccales;	0.0	0	495	411	0	411	84	440174	145
Primers Thermococcales	SILVA (only NR);Archaea;Thermoplasmatota;Thermoplasmata;Methanomassiliicoccales;Methanomassiliicoccaceae;	0.0	0	62	36	0	36	26	440549	145
Primers Thermococcales	SILVA (only NR);Archaea;Thermoplasmatota;Thermoplasmata;Methanomassiliicoccales;Methanomassiliicoccaceae;Methanomassiliicoccus;	0.0	0	20	12	0	12	8	440573	145
Primers Thermococcales	SILVA (only NR);Archaea;Thermoplasmatota;Thermoplasmata;Methanomassiliicoccales;Methanomassiliicoccaceae;uncultured;	0.0	0	42	24	0	24	18	440561	145
Primers Thermococcales	SILVA (only NR);Archaea;Thermoplasmatota;Thermoplasmata;Methanomassiliicoccales;Methanomethylophilaceae;	0.0	0	347	328	0	328	19	440257	145
Primers Thermococcales	SILVA (only NR);Archaea;Thermoplasmatota;Thermoplasmata;Methanomassiliicoccales;Methanomethylophilaceae;Candidatus Methanogranum;	0.0	0	7	4	0	4	3	440581	145
Primers Thermococcales	SILVA (only NR);Archaea;Thermoplasmatota;Thermoplasmata;Methanomassiliicoccales;Methanomethylophilaceae;Candidatus Methanomethylophilus;	0.0	0	71	70	0	70	1	440515	145
Primers Thermococcales	SILVA (only NR);Archaea;Thermoplasmatota;Thermoplasmata;Methanomassiliicoccales;Methanomethylophilaceae;Candidatus Methanoplasma;	0.0	0	29	28	0	28	1	440557	145
Primers Thermococcales	SILVA (only NR);Archaea;Thermoplasmatota;Thermoplasmata;Methanomassiliicoccales;Methanomethylophilaceae;RumEn M2;	0.0	0	13	13	0	13	0	440572	145
Primers Thermococcales	SILVA (only NR);Archaea;Thermoplasmatota;Thermoplasmata;Methanomassiliicoccales;Methanomethylophilaceae;uncultured;	0.0	0	224	212	0	212	12	440373	145
Primers Thermococcales	SILVA (only NR);Archaea;Thermoplasmatota;Thermoplasmata;Methanomassiliicoccales;uncultured;	0.0	0	86	47	0	47	39	440538	145
Primers Thermococcales	SILVA (only NR);Archaea;Thermoplasmatota;Thermoplasmata;SG8-5;	0.0	0	63	42	0	42	21	440543	145
Primers Thermococcales	SILVA (only NR);Archaea;Thermoplasmatota;Thermoplasmata;Thermoplasmatales;	0.0	0	161	79	0	79	82	440506	145
Primers Thermococcales	SILVA (only NR);Archaea;Thermoplasmatota;Thermoplasmata;Thermoplasmatales;Ferroplasmaceae;	0.0	0	69	24	0	24	45	440561	145
Primers Thermococcales	SILVA (only NR);Archaea;Thermoplasmatota;Thermoplasmata;Thermoplasmatales;Ferroplasmaceae;Acidiplasma;	0.0	0	8	8	0	8	0	440577	145
Primers Thermococcales	SILVA (only NR);Archaea;Thermoplasmatota;Thermoplasmata;Thermoplasmatales;Ferroplasmaceae;Ferroplasma;	0.0	0	38	12	0	12	26	440573	145
Primers Thermococcales	SILVA (only NR);Archaea;Thermoplasmatota;Thermoplasmata;Thermoplasmatales;Ferroplasmaceae;uncultured;	0.0	0	15	2	0	2	13	440583	145
Primers Thermococcales	SILVA (only NR);Archaea;Thermoplasmatota;Thermoplasmata;Thermoplasmatales;Picrophilaceae;	0.0	0	2	2	0	2	0	440583	145
Primers Thermococcales	SILVA (only NR);Archaea;Thermoplasmatota;Thermoplasmata;Thermoplasmatales;Picrophilaceae;Picrophilus;	0.0	0	2	2	0	2	0	440583	145
Primers Thermococcales	SILVA (only NR);Archaea;Thermoplasmatota;Thermoplasmata;Thermoplasmatales;Thermogymnomonas;	0.0	0	1	1	0	1	0	440584	145
Primers Thermococcales	SILVA (only NR);Archaea;Thermoplasmatota;Thermoplasmata;Thermoplasmatales;Thermoplasmataceae;	0.0	0	89	52	0	52	37	440533	145
Primers Thermococcales	SILVA (only NR);Archaea;Thermoplasmatota;Thermoplasmata;Thermoplasmatales;Thermoplasmataceae;A-plasma;	0.0	0	14	10	0	10	4	440575	145
Primers Thermococcales	SILVA (only NR);Archaea;Thermoplasmatota;Thermoplasmata;Thermoplasmatales;Thermoplasmataceae;Cuniculiplasma;	0.0	0	12	7	0	7	5	440578	145
Primers Thermococcales	SILVA (only NR);Archaea;Thermoplasmatota;Thermoplasmata;Thermoplasmatales;Thermoplasmataceae;E-plasma;	0.0	0	10	3	0	3	7	440582	145
Primers Thermococcales	SILVA (only NR);Archaea;Thermoplasmatota;Thermoplasmata;Thermoplasmatales;Thermoplasmataceae;Thermoplasma;	0.0	0	11	11	0	11	0	440574	145
Primers Thermococcales	SILVA (only NR);Archaea;Thermoplasmatota;Thermoplasmata;Thermoplasmatales;Thermoplasmataceae;uncultured;	0.0	0	39	19	0	19	20	440566	145
Primers Thermococcales	SILVA (only NR);Archaea;Thermoplasmatota;Thermoplasmata;uncultured;	0.0	0	345	181	0	181	164	440404	145
Primers Thermococcales	SILVA (only NR);Archaea;Thermoplasmatota;uncultured;	0.0	0	76	24	0	24	52	440561	145
Primers Thermococcales	SILVA (only NR);Archaea;uncultured;	0.0	0	8	5	0	5	3	440580	145
Primers Thermococcales	SILVA (only NR);Bacteria;	0.0	0	381535	375274	0	375274	6261	65311	145
Primers Thermococcales	SILVA (only NR);Bacteria;10bav-F6;	0.0	0	6	6	0	6	0	440579	145
Primers Thermococcales	SILVA (only NR);Bacteria;Abditibacteriota;	0.0	0	162	161	0	161	1	440424	145
Primers Thermococcales	SILVA (only NR);Bacteria;Abditibacteriota;Abditibacteria;	0.0	0	162	161	0	161	1	440424	145
Primers Thermococcales	SILVA (only NR);Bacteria;Abditibacteriota;Abditibacteria;Abditibacteriales;	0.0	0	162	161	0	161	1	440424	145
Primers Thermococcales	SILVA (only NR);Bacteria;Abditibacteriota;Abditibacteria;Abditibacteriales;Abditibacteriaceae;	0.0	0	162	161	0	161	1	440424	145
Primers Thermococcales	SILVA (only NR);Bacteria;Abditibacteriota;Abditibacteria;Abditibacteriales;Abditibacteriaceae;Abditibacterium;	0.0	0	162	161	0	161	1	440424	145
Primers Thermococcales	SILVA (only NR);Bacteria;Acetothermia;	0.0	0	169	168	0	168	1	440417	145
Primers Thermococcales	SILVA (only NR);Bacteria;Acetothermia;Acetothermiia;	0.0	0	169	168	0	168	1	440417	145
Primers Thermococcales	SILVA (only NR);Bacteria;Acidobacteriota;	0.0	0	11563	11439	0	11439	124	429146	145
Primers Thermococcales	SILVA (only NR);Bacteria;Acidobacteriota;AT-s3-28;	0.0	0	27	27	0	27	0	440558	145
Primers Thermococcales	SILVA (only NR);Bacteria;Acidobacteriota;Acidobacteriae;	0.0	0	3697	3672	0	3672	25	436913	145
Primers Thermococcales	SILVA (only NR);Bacteria;Acidobacteriota;Acidobacteriae;AKIW659;	0.0	0	29	28	0	28	1	440557	145
Primers Thermococcales	SILVA (only NR);Bacteria;Acidobacteriota;Acidobacteriae;AMGG11;	0.0	0	5	5	0	5	0	440580	145
Primers Thermococcales	SILVA (only NR);Bacteria;Acidobacteriota;Acidobacteriae;Acidobacteriales;	0.0	0	1621	1612	0	1612	9	438973	145
Primers Thermococcales	SILVA (only NR);Bacteria;Acidobacteriota;Acidobacteriae;Acidobacteriales;Acidobacteriaceae (Subgroup 1);	0.0	0	740	736	0	736	4	439849	145
Primers Thermococcales	SILVA (only NR);Bacteria;Acidobacteriota;Acidobacteriae;Acidobacteriales;Acidobacteriaceae (Subgroup 1);Acidicapsa;	0.0	0	19	19	0	19	0	440566	145
Primers Thermococcales	SILVA (only NR);Bacteria;Acidobacteriota;Acidobacteriae;Acidobacteriales;Acidobacteriaceae (Subgroup 1);Acidipila-Silvibacterium;	0.0	0	83	82	0	82	1	440503	145
Primers Thermococcales	SILVA (only NR);Bacteria;Acidobacteriota;Acidobacteriae;Acidobacteriales;Acidobacteriaceae (Subgroup 1);Acidobacterium;	0.0	0	12	12	0	12	0	440573	145
Primers Thermococcales	SILVA (only NR);Bacteria;Acidobacteriota;Acidobacteriae;Acidobacteriales;Acidobacteriaceae (Subgroup 1);Bryocella;	0.0	0	28	28	0	28	0	440557	145
Primers Thermococcales	SILVA (only NR);Bacteria;Acidobacteriota;Acidobacteriae;Acidobacteriales;Acidobacteriaceae (Subgroup 1);Edaphobacter;	0.0	0	52	51	0	51	1	440534	145
Primers Thermococcales	SILVA (only NR);Bacteria;Acidobacteriota;Acidobacteriae;Acidobacteriales;Acidobacteriaceae (Subgroup 1);Granulicella;	0.0	0	190	189	0	189	1	440396	145
Primers Thermococcales	SILVA (only NR);Bacteria;Acidobacteriota;Acidobacteriae;Acidobacteriales;Acidobacteriaceae (Subgroup 1);Occallatibacter;	0.0	0	126	126	0	126	0	440459	145
Primers Thermococcales	SILVA (only NR);Bacteria;Acidobacteriota;Acidobacteriae;Acidobacteriales;Acidobacteriaceae (Subgroup 1);Telmatobacter;	0.0	0	4	4	0	4	0	440581	145
Primers Thermococcales	SILVA (only NR);Bacteria;Acidobacteriota;Acidobacteriae;Acidobacteriales;Acidobacteriaceae (Subgroup 1);Terracidiphilus;	0.0	0	9	9	0	9	0	440576	145
Primers Thermococcales	SILVA (only NR);Bacteria;Acidobacteriota;Acidobacteriae;Acidobacteriales;Acidobacteriaceae (Subgroup 1);Terriglobus;	0.0	0	27	27	0	27	0	440558	145
Primers Thermococcales	SILVA (only NR);Bacteria;Acidobacteriota;Acidobacteriae;Acidobacteriales;Acidobacteriaceae (Subgroup 1);uncultured;	0.0	0	184	183	0	183	1	440402	145
Primers Thermococcales	SILVA (only NR);Bacteria;Acidobacteriota;Acidobacteriae;Acidobacteriales;Koribacteraceae;	0.0	0	90	89	0	89	1	440496	145
Primers Thermococcales	SILVA (only NR);Bacteria;Acidobacteriota;Acidobacteriae;Acidobacteriales;Koribacteraceae;Candidatus Koribacter;	0.0	0	90	89	0	89	1	440496	145
Primers Thermococcales	SILVA (only NR);Bacteria;Acidobacteriota;Acidobacteriae;Acidobacteriales;uncultured;	0.0	0	785	781	0	781	4	439804	145
Primers Thermococcales	SILVA (only NR);Bacteria;Acidobacteriota;Acidobacteriae;Bryobacterales;	0.0	0	663	659	0	659	4	439926	145
Primers Thermococcales	SILVA (only NR);Bacteria;Acidobacteriota;Acidobacteriae;Bryobacterales;Bryobacteraceae;	0.0	0	663	659	0	659	4	439926	145
Primers Thermococcales	SILVA (only NR);Bacteria;Acidobacteriota;Acidobacteriae;Bryobacterales;Bryobacteraceae;Bryobacter;	0.0	0	663	659	0	659	4	439926	145
Primers Thermococcales	SILVA (only NR);Bacteria;Acidobacteriota;Acidobacteriae;Elev-16S-1166;	0.0	0	16	16	0	16	0	440569	145
Primers Thermococcales	SILVA (only NR);Bacteria;Acidobacteriota;Acidobacteriae;GOUTB8;	0.0	0	16	16	0	16	0	440569	145
Primers Thermococcales	SILVA (only NR);Bacteria;Acidobacteriota;Acidobacteriae;PAUC26f;	0.0	0	84	83	0	83	1	440502	145
Primers Thermococcales	SILVA (only NR);Bacteria;Acidobacteriota;Acidobacteriae;Paludibaculum;	0.0	0	103	103	0	103	0	440482	145
Primers Thermococcales	SILVA (only NR);Bacteria;Acidobacteriota;Acidobacteriae;Solibacterales;	0.0	0	551	548	0	548	3	440037	145
Primers Thermococcales	SILVA (only NR);Bacteria;Acidobacteriota;Acidobacteriae;Solibacterales;Solibacteraceae;	0.0	0	551	548	0	548	3	440037	145
Primers Thermococcales	SILVA (only NR);Bacteria;Acidobacteriota;Acidobacteriae;Solibacterales;Solibacteraceae;Candidatus Solibacter;	0.0	0	551	548	0	548	3	440037	145
Primers Thermococcales	SILVA (only NR);Bacteria;Acidobacteriota;Acidobacteriae;Subgroup 12;	0.0	0	11	11	0	11	0	440574	145
Primers Thermococcales	SILVA (only NR);Bacteria;Acidobacteriota;Acidobacteriae;Subgroup 13;	0.0	0	88	87	0	87	1	440498	145
Primers Thermococcales	SILVA (only NR);Bacteria;Acidobacteriota;Acidobacteriae;Subgroup 15;	0.0	0	52	52	0	52	0	440533	145
Primers Thermococcales	SILVA (only NR);Bacteria;Acidobacteriota;Acidobacteriae;Subgroup 2;	0.0	0	450	444	0	444	6	440141	145
Primers Thermococcales	SILVA (only NR);Bacteria;Acidobacteriota;Acidobacteriae;TSBb06;	0.0	0	2	2	0	2	0	440583	145
Primers Thermococcales	SILVA (only NR);Bacteria;Acidobacteriota;Aminicenantia;	0.0	0	459	449	0	449	10	440136	145
Primers Thermococcales	SILVA (only NR);Bacteria;Acidobacteriota;Aminicenantia;Aminicenantales;	0.0	0	459	449	0	449	10	440136	145
Primers Thermococcales	SILVA (only NR);Bacteria;Acidobacteriota;Blastocatellia;	0.0	0	1876	1842	0	1842	34	438743	145
Primers Thermococcales	SILVA (only NR);Bacteria;Acidobacteriota;Blastocatellia;11-24;	0.0	0	292	290	0	290	2	440295	145
Primers Thermococcales	SILVA (only NR);Bacteria;Acidobacteriota;Blastocatellia;Blastocatellales;	0.0	0	647	641	0	641	6	439944	145
Primers Thermococcales	SILVA (only NR);Bacteria;Acidobacteriota;Blastocatellia;Blastocatellales;Blastocatellaceae;	0.0	0	647	641	0	641	6	439944	145
Primers Thermococcales	SILVA (only NR);Bacteria;Acidobacteriota;Blastocatellia;Blastocatellales;Blastocatellaceae;Aridibacter;	0.0	0	24	24	0	24	0	440561	145
Primers Thermococcales	SILVA (only NR);Bacteria;Acidobacteriota;Blastocatellia;Blastocatellales;Blastocatellaceae;Blastocatella;	0.0	0	165	163	0	163	2	440422	145
Primers Thermococcales	SILVA (only NR);Bacteria;Acidobacteriota;Blastocatellia;Blastocatellales;Blastocatellaceae;JGI 0001001-H03;	0.0	0	156	156	0	156	0	440429	145
Primers Thermococcales	SILVA (only NR);Bacteria;Acidobacteriota;Blastocatellia;Blastocatellales;Blastocatellaceae;OLB17;	0.0	0	9	9	0	9	0	440576	145
Primers Thermococcales	SILVA (only NR);Bacteria;Acidobacteriota;Blastocatellia;Blastocatellales;Blastocatellaceae;Stenotrophobacter;	0.0	0	104	100	0	100	4	440485	145
Primers Thermococcales	SILVA (only NR);Bacteria;Acidobacteriota;Blastocatellia;Blastocatellales;Blastocatellaceae;Tellurimicrobium;	0.0	0	4	4	0	4	0	440581	145
Primers Thermococcales	SILVA (only NR);Bacteria;Acidobacteriota;Blastocatellia;Blastocatellales;Blastocatellaceae;uncultured;	0.0	0	180	180	0	180	0	440405	145
Primers Thermococcales	SILVA (only NR);Bacteria;Acidobacteriota;Blastocatellia;Chloracidobacteriales;	0.0	0	13	13	0	13	0	440572	145
Primers Thermococcales	SILVA (only NR);Bacteria;Acidobacteriota;Blastocatellia;Chloracidobacteriales;Chloracidobacteriaceae;	0.0	0	13	13	0	13	0	440572	145
Primers Thermococcales	SILVA (only NR);Bacteria;Acidobacteriota;Blastocatellia;Chloracidobacteriales;Chloracidobacteriaceae;Chloracidobacterium;	0.0	0	13	13	0	13	0	440572	145
Primers Thermococcales	SILVA (only NR);Bacteria;Acidobacteriota;Blastocatellia;DS-100;	0.0	0	38	37	0	37	1	440548	145
Primers Thermococcales	SILVA (only NR);Bacteria;Acidobacteriota;Blastocatellia;Elev-16S-573;	0.0	0	36	36	0	36	0	440549	145
Primers Thermococcales	SILVA (only NR);Bacteria;Acidobacteriota;Blastocatellia;Pyrinomonadales;	0.0	0	850	825	0	825	25	439760	145
Primers Thermococcales	SILVA (only NR);Bacteria;Acidobacteriota;Blastocatellia;Pyrinomonadales;Pyrinomonadaceae;	0.0	0	850	825	0	825	25	439760	145
Primers Thermococcales	SILVA (only NR);Bacteria;Acidobacteriota;Blastocatellia;Pyrinomonadales;Pyrinomonadaceae;Pyrinomonas;	0.0	0	4	4	0	4	0	440581	145
Primers Thermococcales	SILVA (only NR);Bacteria;Acidobacteriota;Blastocatellia;Pyrinomonadales;Pyrinomonadaceae;RB41;	0.0	0	846	821	0	821	25	439764	145
Primers Thermococcales	SILVA (only NR);Bacteria;Acidobacteriota;FFCH5909;	0.0	0	4	4	0	4	0	440581	145
Primers Thermococcales	SILVA (only NR);Bacteria;Acidobacteriota;GBS-L1-B05;	0.0	0	3	3	0	3	0	440582	145
Primers Thermococcales	SILVA (only NR);Bacteria;Acidobacteriota;Holophagae;	0.0	0	655	647	0	647	8	439938	145
Primers Thermococcales	SILVA (only NR);Bacteria;Acidobacteriota;Holophagae;Acanthopleuribacterales;	0.0	0	34	34	0	34	0	440551	145
Primers Thermococcales	SILVA (only NR);Bacteria;Acidobacteriota;Holophagae;Acanthopleuribacterales;Acanthopleuribacteraceae;	0.0	0	34	34	0	34	0	440551	145
Primers Thermococcales	SILVA (only NR);Bacteria;Acidobacteriota;Holophagae;Acanthopleuribacterales;Acanthopleuribacteraceae;Acanthopleuribacter;	0.0	0	25	25	0	25	0	440560	145
Primers Thermococcales	SILVA (only NR);Bacteria;Acidobacteriota;Holophagae;Acanthopleuribacterales;Acanthopleuribacteraceae;Thermotomaculum;	0.0	0	9	9	0	9	0	440576	145
Primers Thermococcales	SILVA (only NR);Bacteria;Acidobacteriota;Holophagae;Holophagales;	0.0	0	184	180	0	180	4	440405	145
Primers Thermococcales	SILVA (only NR);Bacteria;Acidobacteriota;Holophagae;Holophagales;Holophagaceae;	0.0	0	184	180	0	180	4	440405	145
Primers Thermococcales	SILVA (only NR);Bacteria;Acidobacteriota;Holophagae;Holophagales;Holophagaceae;Geothrix;	0.0	0	50	49	0	49	1	440536	145
Primers Thermococcales	SILVA (only NR);Bacteria;Acidobacteriota;Holophagae;Holophagales;Holophagaceae;Holophaga;	0.0	0	19	18	0	18	1	440567	145
Primers Thermococcales	SILVA (only NR);Bacteria;Acidobacteriota;Holophagae;Holophagales;Holophagaceae;marine group;	0.0	0	34	33	0	33	1	440552	145
Primers Thermococcales	SILVA (only NR);Bacteria;Acidobacteriota;Holophagae;Holophagales;Holophagaceae;uncultured;	0.0	0	70	69	0	69	1	440516	145
Primers Thermococcales	SILVA (only NR);Bacteria;Acidobacteriota;Holophagae;Subgroup 7;	0.0	0	437	433	0	433	4	440152	145
Primers Thermococcales	SILVA (only NR);Bacteria;Acidobacteriota;ODP1230B23.02;	0.0	0	13	13	0	13	0	440572	145
Primers Thermococcales	SILVA (only NR);Bacteria;Acidobacteriota;Subgroup 11;	0.0	0	52	50	0	50	2	440535	145
Primers Thermococcales	SILVA (only NR);Bacteria;Acidobacteriota;Subgroup 18;	0.0	0	131	129	0	129	2	440456	145
Primers Thermococcales	SILVA (only NR);Bacteria;Acidobacteriota;Subgroup 19;	0.0	0	3	3	0	3	0	440582	145
Primers Thermococcales	SILVA (only NR);Bacteria;Acidobacteriota;Subgroup 20;	0.0	0	5	5	0	5	0	440580	145
Primers Thermococcales	SILVA (only NR);Bacteria;Acidobacteriota;Subgroup 21;	0.0	0	178	177	0	177	1	440408	145
Primers Thermococcales	SILVA (only NR);Bacteria;Acidobacteriota;Subgroup 22;	0.0	0	337	336	0	336	1	440249	145
Primers Thermococcales	SILVA (only NR);Bacteria;Acidobacteriota;Subgroup 25;	0.0	0	59	58	0	58	1	440527	145
Primers Thermococcales	SILVA (only NR);Bacteria;Acidobacteriota;Subgroup 26;	0.0	0	58	58	0	58	0	440527	145
Primers Thermococcales	SILVA (only NR);Bacteria;Acidobacteriota;Subgroup 5;	0.0	0	255	253	0	253	2	440332	145
Primers Thermococcales	SILVA (only NR);Bacteria;Acidobacteriota;Thermoanaerobaculia;	0.0	0	602	598	0	598	4	439987	145
Primers Thermococcales	SILVA (only NR);Bacteria;Acidobacteriota;Thermoanaerobaculia;Thermoanaerobaculales;	0.0	0	602	598	0	598	4	439987	145
Primers Thermococcales	SILVA (only NR);Bacteria;Acidobacteriota;Thermoanaerobaculia;Thermoanaerobaculales;Thermoanaerobaculaceae;	0.0	0	602	598	0	598	4	439987	145
Primers Thermococcales	SILVA (only NR);Bacteria;Acidobacteriota;Thermoanaerobaculia;Thermoanaerobaculales;Thermoanaerobaculaceae;B276-D12;	0.0	0	3	3	0	3	0	440582	145
Primers Thermococcales	SILVA (only NR);Bacteria;Acidobacteriota;Thermoanaerobaculia;Thermoanaerobaculales;Thermoanaerobaculaceae;Subgroup 10;	0.0	0	425	421	0	421	4	440164	145
Primers Thermococcales	SILVA (only NR);Bacteria;Acidobacteriota;Thermoanaerobaculia;Thermoanaerobaculales;Thermoanaerobaculaceae;Subgroup 23;	0.0	0	129	129	0	129	0	440456	145
Primers Thermococcales	SILVA (only NR);Bacteria;Acidobacteriota;Thermoanaerobaculia;Thermoanaerobaculales;Thermoanaerobaculaceae;TPD-58;	0.0	0	18	18	0	18	0	440567	145
Primers Thermococcales	SILVA (only NR);Bacteria;Acidobacteriota;Thermoanaerobaculia;Thermoanaerobaculales;Thermoanaerobaculaceae;Thermoanaerobaculum;	0.0	0	27	27	0	27	0	440558	145
Primers Thermococcales	SILVA (only NR);Bacteria;Acidobacteriota;Vicinamibacteria;	0.0	0	3118	3084	0	3084	34	437501	145
Primers Thermococcales	SILVA (only NR);Bacteria;Acidobacteriota;Vicinamibacteria;11B-2;	0.0	0	3	3	0	3	0	440582	145
Primers Thermococcales	SILVA (only NR);Bacteria;Acidobacteriota;Vicinamibacteria;Subgroup 17;	0.0	0	227	227	0	227	0	440358	145
Primers Thermococcales	SILVA (only NR);Bacteria;Acidobacteriota;Vicinamibacteria;Subgroup 9;	0.0	0	130	129	0	129	1	440456	145
Primers Thermococcales	SILVA (only NR);Bacteria;Acidobacteriota;Vicinamibacteria;Vicinamibacterales;	0.0	0	2758	2725	0	2725	33	437860	145
Primers Thermococcales	SILVA (only NR);Bacteria;Acidobacteriota;Vicinamibacteria;Vicinamibacterales;Vicinamibacteraceae;	0.0	0	1056	1038	0	1038	18	439547	145
Primers Thermococcales	SILVA (only NR);Bacteria;Acidobacteriota;Vicinamibacteria;Vicinamibacterales;Vicinamibacteraceae;Luteitalea;	0.0	0	57	56	0	56	1	440529	145
Primers Thermococcales	SILVA (only NR);Bacteria;Acidobacteriota;Vicinamibacteria;Vicinamibacterales;Vicinamibacteraceae;Vicinamibacter;	0.0	0	24	22	0	22	2	440563	145
Primers Thermococcales	SILVA (only NR);Bacteria;Acidobacteriota;Vicinamibacteria;Vicinamibacterales;Vicinamibacteraceae;uncultured;	0.0	0	42	41	0	41	1	440544	145
Primers Thermococcales	SILVA (only NR);Bacteria;Acidobacteriota;Vicinamibacteria;Vicinamibacterales;uncultured;	0.0	0	1688	1673	0	1673	15	438912	145
Primers Thermococcales	SILVA (only NR);Bacteria;Acidobacteriota;c5LKS83;	0.0	0	11	11	0	11	0	440574	145
Primers Thermococcales	SILVA (only NR);Bacteria;Acidobacteriota;d142;	0.0	0	17	17	0	17	0	440568	145
Primers Thermococcales	SILVA (only NR);Bacteria;Actinobacteriota;	0.0	0	36942	36402	0	36402	540	404183	145
Primers Thermococcales	SILVA (only NR);Bacteria;Actinobacteriota;Acidimicrobiia;	0.0	0	2771	2724	0	2724	47	437861	145
Primers Thermococcales	SILVA (only NR);Bacteria;Actinobacteriota;Acidimicrobiia;Acidimicrobiales;	0.0	0	64	64	0	64	0	440521	145
Primers Thermococcales	SILVA (only NR);Bacteria;Actinobacteriota;Acidimicrobiia;Acidimicrobiales;Acidimicrobiaceae;	0.0	0	60	60	0	60	0	440525	145
Primers Thermococcales	SILVA (only NR);Bacteria;Actinobacteriota;Acidimicrobiia;Acidimicrobiales;Acidimicrobiaceae;Acidimicrobium;	0.0	0	9	9	0	9	0	440576	145
Primers Thermococcales	SILVA (only NR);Bacteria;Actinobacteriota;Acidimicrobiia;Acidimicrobiales;Acidimicrobiaceae;Acidithrix;	0.0	0	13	13	0	13	0	440572	145
Primers Thermococcales	SILVA (only NR);Bacteria;Actinobacteriota;Acidimicrobiia;Acidimicrobiales;Acidimicrobiaceae;Ferrimicrobium;	0.0	0	9	9	0	9	0	440576	145
Primers Thermococcales	SILVA (only NR);Bacteria;Actinobacteriota;Acidimicrobiia;Acidimicrobiales;Acidimicrobiaceae;Ferrithrix;	0.0	0	16	16	0	16	0	440569	145
Primers Thermococcales	SILVA (only NR);Bacteria;Actinobacteriota;Acidimicrobiia;Acidimicrobiales;Acidimicrobiaceae;uncultured;	0.0	0	12	12	0	12	0	440573	145
Primers Thermococcales	SILVA (only NR);Bacteria;Actinobacteriota;Acidimicrobiia;Acidimicrobiales;Acidimicrobiales Incertae Sedis;	0.0	0	4	4	0	4	0	440581	145
Primers Thermococcales	SILVA (only NR);Bacteria;Actinobacteriota;Acidimicrobiia;Acidimicrobiales;Acidimicrobiales Incertae Sedis;Aciditerrimonas;	0.0	0	4	4	0	4	0	440581	145
Primers Thermococcales	SILVA (only NR);Bacteria;Actinobacteriota;Acidimicrobiia;Actinomarinales;	0.0	0	666	655	0	655	11	439930	145
Primers Thermococcales	SILVA (only NR);Bacteria;Actinobacteriota;Acidimicrobiia;Actinomarinales;Actinomarinaceae;	0.0	0	178	177	0	177	1	440408	145
Primers Thermococcales	SILVA (only NR);Bacteria;Actinobacteriota;Acidimicrobiia;Actinomarinales;Actinomarinaceae;Candidatus Actinomarina;	0.0	0	178	177	0	177	1	440408	145
Primers Thermococcales	SILVA (only NR);Bacteria;Actinobacteriota;Acidimicrobiia;Actinomarinales;uncultured;	0.0	0	485	475	0	475	10	440110	145
Primers Thermococcales	SILVA (only NR);Bacteria;Actinobacteriota;Acidimicrobiia;IMCC26256;	0.0	0	321	319	0	319	2	440266	145
Primers Thermococcales	SILVA (only NR);Bacteria;Actinobacteriota;Acidimicrobiia;Microtrichales;	0.0	0	1496	1467	0	1467	29	439118	145
Primers Thermococcales	SILVA (only NR);Bacteria;Actinobacteriota;Acidimicrobiia;Microtrichales;Iamiaceae;	0.0	0	144	141	0	141	3	440444	145
Primers Thermococcales	SILVA (only NR);Bacteria;Actinobacteriota;Acidimicrobiia;Microtrichales;Iamiaceae;Iamia;	0.0	0	144	141	0	141	3	440444	145
Primers Thermococcales	SILVA (only NR);Bacteria;Actinobacteriota;Acidimicrobiia;Microtrichales;Ilumatobacteraceae;	0.0	0	546	533	0	533	13	440052	145
Primers Thermococcales	SILVA (only NR);Bacteria;Actinobacteriota;Acidimicrobiia;Microtrichales;Ilumatobacteraceae;CL500-29 marine group;	0.0	0	256	251	0	251	5	440334	145
Primers Thermococcales	SILVA (only NR);Bacteria;Actinobacteriota;Acidimicrobiia;Microtrichales;Ilumatobacteraceae;Ilumatobacter;	0.0	0	96	93	0	93	3	440492	145
Primers Thermococcales	SILVA (only NR);Bacteria;Actinobacteriota;Acidimicrobiia;Microtrichales;Ilumatobacteraceae;uncultured;	0.0	0	189	184	0	184	5	440401	145
Primers Thermococcales	SILVA (only NR);Bacteria;Actinobacteriota;Acidimicrobiia;Microtrichales;Microtrichaceae;	0.0	0	521	515	0	515	6	440070	145
Primers Thermococcales	SILVA (only NR);Bacteria;Actinobacteriota;Acidimicrobiia;Microtrichales;Microtrichaceae;Candidatus Microthrix;	0.0	0	35	35	0	35	0	440550	145
Primers Thermococcales	SILVA (only NR);Bacteria;Actinobacteriota;Acidimicrobiia;Microtrichales;Microtrichaceae;IMCC26207;	0.0	0	44	44	0	44	0	440541	145
Primers Thermococcales	SILVA (only NR);Bacteria;Actinobacteriota;Acidimicrobiia;Microtrichales;Microtrichaceae;Sva0996 marine group;	0.0	0	307	304	0	304	3	440281	145
Primers Thermococcales	SILVA (only NR);Bacteria;Actinobacteriota;Acidimicrobiia;Microtrichales;Microtrichaceae;uncultured;	0.0	0	135	132	0	132	3	440453	145
Primers Thermococcales	SILVA (only NR);Bacteria;Actinobacteriota;Acidimicrobiia;Microtrichales;uncultured;	0.0	0	281	274	0	274	7	440311	145
Primers Thermococcales	SILVA (only NR);Bacteria;Actinobacteriota;Acidimicrobiia;uncultured;	0.0	0	223	218	0	218	5	440367	145
Primers Thermococcales	SILVA (only NR);Bacteria;Actinobacteriota;Actinobacteria;	0.0	0	30683	30258	0	30258	425	410327	145
Primers Thermococcales	SILVA (only NR);Bacteria;Actinobacteriota;Actinobacteria;0319-7L14;	0.0	0	35	35	0	35	0	440550	145
Primers Thermococcales	SILVA (only NR);Bacteria;Actinobacteriota;Actinobacteria;Actinomycetales;	0.0	0	942	930	0	930	12	439655	145
Primers Thermococcales	SILVA (only NR);Bacteria;Actinobacteriota;Actinobacteria;Actinomycetales;Actinomycetaceae;	0.0	0	919	908	0	908	11	439677	145
Primers Thermococcales	SILVA (only NR);Bacteria;Actinobacteriota;Actinobacteria;Actinomycetales;Actinomycetaceae;Actinobaculum;	0.0	0	2	2	0	2	0	440583	145
Primers Thermococcales	SILVA (only NR);Bacteria;Actinobacteriota;Actinobacteria;Actinomycetales;Actinomycetaceae;Actinomyces;	0.0	0	691	682	0	682	9	439903	145
Primers Thermococcales	SILVA (only NR);Bacteria;Actinobacteriota;Actinobacteria;Actinomycetales;Actinomycetaceae;Actinotignum;	0.0	0	15	15	0	15	0	440570	145
Primers Thermococcales	SILVA (only NR);Bacteria;Actinobacteriota;Actinobacteria;Actinomycetales;Actinomycetaceae;Arcanobacterium;	0.0	0	30	28	0	28	2	440557	145
Primers Thermococcales	SILVA (only NR);Bacteria;Actinobacteriota;Actinobacteria;Actinomycetales;Actinomycetaceae;F0332;	0.0	0	49	49	0	49	0	440536	145
Primers Thermococcales	SILVA (only NR);Bacteria;Actinobacteriota;Actinobacteria;Actinomycetales;Actinomycetaceae;Flaviflexus;	0.0	0	13	13	0	13	0	440572	145
Primers Thermococcales	SILVA (only NR);Bacteria;Actinobacteriota;Actinobacteria;Actinomycetales;Actinomycetaceae;Mobiluncus;	0.0	0	34	34	0	34	0	440551	145
Primers Thermococcales	SILVA (only NR);Bacteria;Actinobacteriota;Actinobacteria;Actinomycetales;Actinomycetaceae;Trueperella;	0.0	0	30	30	0	30	0	440555	145
Primers Thermococcales	SILVA (only NR);Bacteria;Actinobacteriota;Actinobacteria;Actinomycetales;Actinomycetaceae;Varibaculum;	0.0	0	37	37	0	37	0	440548	145
Primers Thermococcales	SILVA (only NR);Bacteria;Actinobacteriota;Actinobacteria;Actinomycetales;Actinomycetaceae;uncultured;	0.0	0	10	10	0	10	0	440575	145
Primers Thermococcales	SILVA (only NR);Bacteria;Actinobacteriota;Actinobacteria;Actinomycetales;Actinomycetales Incertae Sedis;	0.0	0	23	22	0	22	1	440563	145
Primers Thermococcales	SILVA (only NR);Bacteria;Actinobacteriota;Actinobacteria;Actinomycetales;Actinomycetales Incertae Sedis;Candidatus Ancillula;	0.0	0	23	22	0	22	1	440563	145
Primers Thermococcales	SILVA (only NR);Bacteria;Actinobacteriota;Actinobacteria;Bifidobacteriales;	0.0	0	505	501	0	501	4	440084	145
Primers Thermococcales	SILVA (only NR);Bacteria;Actinobacteriota;Actinobacteria;Bifidobacteriales;Bifidobacteriaceae;	0.0	0	505	501	0	501	4	440084	145
Primers Thermococcales	SILVA (only NR);Bacteria;Actinobacteriota;Actinobacteria;Bifidobacteriales;Bifidobacteriaceae;Aeriscardovia;	0.0	0	5	5	0	5	0	440580	145
Primers Thermococcales	SILVA (only NR);Bacteria;Actinobacteriota;Actinobacteria;Bifidobacteriales;Bifidobacteriaceae;Alloscardovia;	0.0	0	16	16	0	16	0	440569	145
Primers Thermococcales	SILVA (only NR);Bacteria;Actinobacteriota;Actinobacteria;Bifidobacteriales;Bifidobacteriaceae;Bifidobacterium;	0.0	0	449	445	0	445	4	440140	145
Primers Thermococcales	SILVA (only NR);Bacteria;Actinobacteriota;Actinobacteria;Bifidobacteriales;Bifidobacteriaceae;Bombiscardovia;	0.0	0	3	3	0	3	0	440582	145
Primers Thermococcales	SILVA (only NR);Bacteria;Actinobacteriota;Actinobacteria;Bifidobacteriales;Bifidobacteriaceae;Gardnerella;	0.0	0	15	15	0	15	0	440570	145
Primers Thermococcales	SILVA (only NR);Bacteria;Actinobacteriota;Actinobacteria;Bifidobacteriales;Bifidobacteriaceae;Neoscardovia;	0.0	0	1	1	0	1	0	440584	145
Primers Thermococcales	SILVA (only NR);Bacteria;Actinobacteriota;Actinobacteria;Bifidobacteriales;Bifidobacteriaceae;Parascardovia;	0.0	0	4	4	0	4	0	440581	145
Primers Thermococcales	SILVA (only NR);Bacteria;Actinobacteriota;Actinobacteria;Bifidobacteriales;Bifidobacteriaceae;Pseudoscardovia;	0.0	0	3	3	0	3	0	440582	145
Primers Thermococcales	SILVA (only NR);Bacteria;Actinobacteriota;Actinobacteria;Bifidobacteriales;Bifidobacteriaceae;Scardovia;	0.0	0	5	5	0	5	0	440580	145
Primers Thermococcales	SILVA (only NR);Bacteria;Actinobacteriota;Actinobacteria;Bifidobacteriales;Bifidobacteriaceae;uncultured;	0.0	0	2	2	0	2	0	440583	145
Primers Thermococcales	SILVA (only NR);Bacteria;Actinobacteriota;Actinobacteria;Catenulisporales;	0.0	0	36	36	0	36	0	440549	145
Primers Thermococcales	SILVA (only NR);Bacteria;Actinobacteriota;Actinobacteria;Catenulisporales;Actinospicaceae;	0.0	0	26	26	0	26	0	440559	145
Primers Thermococcales	SILVA (only NR);Bacteria;Actinobacteriota;Actinobacteria;Catenulisporales;Actinospicaceae;Actinospica;	0.0	0	26	26	0	26	0	440559	145
Primers Thermococcales	SILVA (only NR);Bacteria;Actinobacteriota;Actinobacteria;Catenulisporales;Catenulisporaceae;	0.0	0	10	10	0	10	0	440575	145
Primers Thermococcales	SILVA (only NR);Bacteria;Actinobacteriota;Actinobacteria;Catenulisporales;Catenulisporaceae;Catenulispora;	0.0	0	10	10	0	10	0	440575	145
Primers Thermococcales	SILVA (only NR);Bacteria;Actinobacteriota;Actinobacteria;Corynebacteriales;	0.0	0	6456	6392	0	6392	64	434193	145
Primers Thermococcales	SILVA (only NR);Bacteria;Actinobacteriota;Actinobacteria;Corynebacteriales;Corynebacteriaceae;	0.0	0	3111	3090	0	3090	21	437495	145
Primers Thermococcales	SILVA (only NR);Bacteria;Actinobacteriota;Actinobacteria;Corynebacteriales;Corynebacteriaceae;Corynebacterium;	0.0	0	2941	2921	0	2921	20	437664	145
Primers Thermococcales	SILVA (only NR);Bacteria;Actinobacteriota;Actinobacteria;Corynebacteriales;Corynebacteriaceae;Lawsonella;	0.0	0	142	141	0	141	1	440444	145
Primers Thermococcales	SILVA (only NR);Bacteria;Actinobacteriota;Actinobacteria;Corynebacteriales;Corynebacteriaceae;Turicella;	0.0	0	19	19	0	19	0	440566	145
Primers Thermococcales	SILVA (only NR);Bacteria;Actinobacteriota;Actinobacteria;Corynebacteriales;Corynebacteriaceae;uncultured;	0.0	0	3	3	0	3	0	440582	145
Primers Thermococcales	SILVA (only NR);Bacteria;Actinobacteriota;Actinobacteria;Corynebacteriales;Corynebacteriales Incertae Sedis;	0.0	0	6	6	0	6	0	440579	145
Primers Thermococcales	SILVA (only NR);Bacteria;Actinobacteriota;Actinobacteria;Corynebacteriales;Corynebacteriales Incertae Sedis;Tomitella;	0.0	0	6	6	0	6	0	440579	145
Primers Thermococcales	SILVA (only NR);Bacteria;Actinobacteriota;Actinobacteria;Corynebacteriales;Dietziaceae;	0.0	0	120	118	0	118	2	440467	145
Primers Thermococcales	SILVA (only NR);Bacteria;Actinobacteriota;Actinobacteria;Corynebacteriales;Dietziaceae;Dietzia;	0.0	0	120	118	0	118	2	440467	145
Primers Thermococcales	SILVA (only NR);Bacteria;Actinobacteriota;Actinobacteria;Corynebacteriales;Mycobacteriaceae;	0.0	0	1535	1521	0	1521	14	439064	145
Primers Thermococcales	SILVA (only NR);Bacteria;Actinobacteriota;Actinobacteria;Corynebacteriales;Mycobacteriaceae;Hoyosella;	0.0	0	7	7	0	7	0	440578	145
Primers Thermococcales	SILVA (only NR);Bacteria;Actinobacteriota;Actinobacteria;Corynebacteriales;Mycobacteriaceae;Mycobacterium;	0.0	0	1528	1514	0	1514	14	439071	145
Primers Thermococcales	SILVA (only NR);Bacteria;Actinobacteriota;Actinobacteria;Corynebacteriales;Nocardiaceae;	0.0	0	1618	1591	0	1591	27	438994	145
Primers Thermococcales	SILVA (only NR);Bacteria;Actinobacteriota;Actinobacteria;Corynebacteriales;Nocardiaceae;Gordonia;	0.0	0	238	233	0	233	5	440352	145
Primers Thermococcales	SILVA (only NR);Bacteria;Actinobacteriota;Actinobacteria;Corynebacteriales;Nocardiaceae;Millisia;	0.0	0	1	1	0	1	0	440584	145
Primers Thermococcales	SILVA (only NR);Bacteria;Actinobacteriota;Actinobacteria;Corynebacteriales;Nocardiaceae;Nocardia;	0.0	0	678	674	0	674	4	439911	145
Primers Thermococcales	SILVA (only NR);Bacteria;Actinobacteriota;Actinobacteria;Corynebacteriales;Nocardiaceae;Rhodococcus;	0.0	0	645	628	0	628	17	439957	145
Primers Thermococcales	SILVA (only NR);Bacteria;Actinobacteriota;Actinobacteria;Corynebacteriales;Nocardiaceae;Skermania;	0.0	0	4	4	0	4	0	440581	145
Primers Thermococcales	SILVA (only NR);Bacteria;Actinobacteriota;Actinobacteria;Corynebacteriales;Nocardiaceae;Smaragdicoccus;	0.0	0	8	8	0	8	0	440577	145
Primers Thermococcales	SILVA (only NR);Bacteria;Actinobacteriota;Actinobacteria;Corynebacteriales;Nocardiaceae;Williamsia;	0.0	0	38	37	0	37	1	440548	145
Primers Thermococcales	SILVA (only NR);Bacteria;Actinobacteriota;Actinobacteria;Corynebacteriales;Segniliparaceae;	0.0	0	10	10	0	10	0	440575	145
Primers Thermococcales	SILVA (only NR);Bacteria;Actinobacteriota;Actinobacteria;Corynebacteriales;Segniliparaceae;Segniliparus;	0.0	0	6	6	0	6	0	440579	145
Primers Thermococcales	SILVA (only NR);Bacteria;Actinobacteriota;Actinobacteria;Corynebacteriales;Segniliparaceae;uncultured;	0.0	0	4	4	0	4	0	440581	145
Primers Thermococcales	SILVA (only NR);Bacteria;Actinobacteriota;Actinobacteria;Corynebacteriales;Tsukamurellaceae;	0.0	0	51	51	0	51	0	440534	145
Primers Thermococcales	SILVA (only NR);Bacteria;Actinobacteriota;Actinobacteria;Corynebacteriales;Tsukamurellaceae;Tsukamurella;	0.0	0	51	51	0	51	0	440534	145
Primers Thermococcales	SILVA (only NR);Bacteria;Actinobacteriota;Actinobacteria;Corynebacteriales;uncultured;	0.0	0	4	4	0	4	0	440581	145
Primers Thermococcales	SILVA (only NR);Bacteria;Actinobacteriota;Actinobacteria;Elev-16S-976;	0.0	0	4	4	0	4	0	440581	145
Primers Thermococcales	SILVA (only NR);Bacteria;Actinobacteriota;Actinobacteria;Euzebyales;	0.0	0	111	111	0	111	0	440474	145
Primers Thermococcales	SILVA (only NR);Bacteria;Actinobacteriota;Actinobacteria;Euzebyales;Euzebyaceae;	0.0	0	111	111	0	111	0	440474	145
Primers Thermococcales	SILVA (only NR);Bacteria;Actinobacteriota;Actinobacteria;Euzebyales;Euzebyaceae;Egibacter;	0.0	0	4	4	0	4	0	440581	145
Primers Thermococcales	SILVA (only NR);Bacteria;Actinobacteriota;Actinobacteria;Euzebyales;Euzebyaceae;Euzebya;	0.0	0	8	8	0	8	0	440577	145
Primers Thermococcales	SILVA (only NR);Bacteria;Actinobacteriota;Actinobacteria;Euzebyales;Euzebyaceae;uncultured;	0.0	0	99	99	0	99	0	440486	145
Primers Thermococcales	SILVA (only NR);Bacteria;Actinobacteriota;Actinobacteria;FFCH16263;	0.0	0	3	3	0	3	0	440582	145
Primers Thermococcales	SILVA (only NR);Bacteria;Actinobacteriota;Actinobacteria;Frankiales;	0.0	0	1118	1070	0	1070	48	439515	145
Primers Thermococcales	SILVA (only NR);Bacteria;Actinobacteriota;Actinobacteria;Frankiales;Acidothermaceae;	0.0	0	97	97	0	97	0	440488	145
Primers Thermococcales	SILVA (only NR);Bacteria;Actinobacteriota;Actinobacteria;Frankiales;Acidothermaceae;Acidothermus;	0.0	0	97	97	0	97	0	440488	145
Primers Thermococcales	SILVA (only NR);Bacteria;Actinobacteriota;Actinobacteria;Frankiales;Cryptosporangiaceae;	0.0	0	17	17	0	17	0	440568	145
Primers Thermococcales	SILVA (only NR);Bacteria;Actinobacteriota;Actinobacteria;Frankiales;Cryptosporangiaceae;Cryptosporangium;	0.0	0	15	15	0	15	0	440570	145
Primers Thermococcales	SILVA (only NR);Bacteria;Actinobacteriota;Actinobacteria;Frankiales;Cryptosporangiaceae;Fodinicola;	0.0	0	2	2	0	2	0	440583	145
Primers Thermococcales	SILVA (only NR);Bacteria;Actinobacteriota;Actinobacteria;Frankiales;Frankiaceae;	0.0	0	140	138	0	138	2	440447	145
Primers Thermococcales	SILVA (only NR);Bacteria;Actinobacteriota;Actinobacteria;Frankiales;Frankiaceae;Frankia;	0.0	0	46	45	0	45	1	440540	145
Primers Thermococcales	SILVA (only NR);Bacteria;Actinobacteriota;Actinobacteria;Frankiales;Frankiaceae;Jatrophihabitans;	0.0	0	94	93	0	93	1	440492	145
Primers Thermococcales	SILVA (only NR);Bacteria;Actinobacteriota;Actinobacteria;Frankiales;Geodermatophilaceae;	0.0	0	239	231	0	231	8	440354	145
Primers Thermococcales	SILVA (only NR);Bacteria;Actinobacteriota;Actinobacteria;Frankiales;Geodermatophilaceae;Antricoccus;	0.0	0	14	14	0	14	0	440571	145
Primers Thermococcales	SILVA (only NR);Bacteria;Actinobacteriota;Actinobacteria;Frankiales;Geodermatophilaceae;Blastococcus;	0.0	0	102	102	0	102	0	440483	145
Primers Thermococcales	SILVA (only NR);Bacteria;Actinobacteriota;Actinobacteria;Frankiales;Geodermatophilaceae;Geodermatophilus;	0.0	0	63	59	0	59	4	440526	145
Primers Thermococcales	SILVA (only NR);Bacteria;Actinobacteriota;Actinobacteria;Frankiales;Geodermatophilaceae;Klenkia;	0.0	0	14	13	0	13	1	440572	145
Primers Thermococcales	SILVA (only NR);Bacteria;Actinobacteriota;Actinobacteria;Frankiales;Geodermatophilaceae;Modestobacter;	0.0	0	44	41	0	41	3	440544	145
Primers Thermococcales	SILVA (only NR);Bacteria;Actinobacteriota;Actinobacteria;Frankiales;Nakamurellaceae;	0.0	0	84	83	0	83	1	440502	145
Primers Thermococcales	SILVA (only NR);Bacteria;Actinobacteriota;Actinobacteria;Frankiales;Nakamurellaceae;Nakamurella;	0.0	0	84	83	0	83	1	440502	145
Primers Thermococcales	SILVA (only NR);Bacteria;Actinobacteriota;Actinobacteria;Frankiales;Sporichthyaceae;	0.0	0	420	385	0	385	35	440200	145
Primers Thermococcales	SILVA (only NR);Bacteria;Actinobacteriota;Actinobacteria;Frankiales;Sporichthyaceae;Candidatus Planktophila;	0.0	0	21	21	0	21	0	440564	145
Primers Thermococcales	SILVA (only NR);Bacteria;Actinobacteriota;Actinobacteria;Frankiales;Sporichthyaceae;Longivirga;	0.0	0	8	8	0	8	0	440577	145
Primers Thermococcales	SILVA (only NR);Bacteria;Actinobacteriota;Actinobacteria;Frankiales;Sporichthyaceae;Sporichthya;	0.0	0	13	12	0	12	1	440573	145
Primers Thermococcales	SILVA (only NR);Bacteria;Actinobacteriota;Actinobacteria;Frankiales;Sporichthyaceae;hgcI clade;	0.0	0	329	298	0	298	31	440287	145
Primers Thermococcales	SILVA (only NR);Bacteria;Actinobacteriota;Actinobacteria;Frankiales;Sporichthyaceae;uncultured;	0.0	0	29	28	0	28	1	440557	145
Primers Thermococcales	SILVA (only NR);Bacteria;Actinobacteriota;Actinobacteria;Frankiales;uncultured;	0.0	0	108	107	0	107	1	440478	145
Primers Thermococcales	SILVA (only NR);Bacteria;Actinobacteriota;Actinobacteria;Glycomycetales;	0.0	0	83	83	0	83	0	440502	145
Primers Thermococcales	SILVA (only NR);Bacteria;Actinobacteriota;Actinobacteria;Glycomycetales;Glycomycetaceae;	0.0	0	83	83	0	83	0	440502	145
Primers Thermococcales	SILVA (only NR);Bacteria;Actinobacteriota;Actinobacteria;Glycomycetales;Glycomycetaceae;Glycomyces;	0.0	0	71	71	0	71	0	440514	145
Primers Thermococcales	SILVA (only NR);Bacteria;Actinobacteriota;Actinobacteria;Glycomycetales;Glycomycetaceae;Haloglycomyces;	0.0	0	1	1	0	1	0	440584	145
Primers Thermococcales	SILVA (only NR);Bacteria;Actinobacteriota;Actinobacteria;Glycomycetales;Glycomycetaceae;Salilacibacter;	0.0	0	2	2	0	2	0	440583	145
Primers Thermococcales	SILVA (only NR);Bacteria;Actinobacteriota;Actinobacteria;Glycomycetales;Glycomycetaceae;Salininema;	0.0	0	1	1	0	1	0	440584	145
Primers Thermococcales	SILVA (only NR);Bacteria;Actinobacteriota;Actinobacteria;Glycomycetales;Glycomycetaceae;uncultured;	0.0	0	6	6	0	6	0	440579	145
Primers Thermococcales	SILVA (only NR);Bacteria;Actinobacteriota;Actinobacteria;KIST-JJY010;	0.0	0	5	5	0	5	0	440580	145
Primers Thermococcales	SILVA (only NR);Bacteria;Actinobacteriota;Actinobacteria;Kineosporiales;	0.0	0	140	139	0	139	1	440446	145
Primers Thermococcales	SILVA (only NR);Bacteria;Actinobacteriota;Actinobacteria;Kineosporiales;Kineosporiaceae;	0.0	0	140	139	0	139	1	440446	145
Primers Thermococcales	SILVA (only NR);Bacteria;Actinobacteriota;Actinobacteria;Kineosporiales;Kineosporiaceae;Angustibacter;	0.0	0	16	16	0	16	0	440569	145
Primers Thermococcales	SILVA (only NR);Bacteria;Actinobacteriota;Actinobacteria;Kineosporiales;Kineosporiaceae;Kineococcus;	0.0	0	41	40	0	40	1	440545	145
Primers Thermococcales	SILVA (only NR);Bacteria;Actinobacteriota;Actinobacteria;Kineosporiales;Kineosporiaceae;Kineosporia;	0.0	0	29	29	0	29	0	440556	145
Primers Thermococcales	SILVA (only NR);Bacteria;Actinobacteriota;Actinobacteria;Kineosporiales;Kineosporiaceae;Pseudokineococcus;	0.0	0	5	5	0	5	0	440580	145
Primers Thermococcales	SILVA (only NR);Bacteria;Actinobacteriota;Actinobacteria;Kineosporiales;Kineosporiaceae;Quadrisphaera;	0.0	0	41	41	0	41	0	440544	145
Primers Thermococcales	SILVA (only NR);Bacteria;Actinobacteriota;Actinobacteria;Kineosporiales;Kineosporiaceae;uncultured;	0.0	0	6	6	0	6	0	440579	145
Primers Thermococcales	SILVA (only NR);Bacteria;Actinobacteriota;Actinobacteria;Micrococcales;	0.0	0	7473	7354	0	7354	119	433231	145
Primers Thermococcales	SILVA (only NR);Bacteria;Actinobacteriota;Actinobacteria;Micrococcales;AKAU3644;	0.0	0	4	4	0	4	0	440581	145
Primers Thermococcales	SILVA (only NR);Bacteria;Actinobacteriota;Actinobacteria;Micrococcales;Beutenbergiaceae;	0.0	0	14	14	0	14	0	440571	145
Primers Thermococcales	SILVA (only NR);Bacteria;Actinobacteriota;Actinobacteria;Micrococcales;Beutenbergiaceae;Beutenbergia;	0.0	0	2	2	0	2	0	440583	145
Primers Thermococcales	SILVA (only NR);Bacteria;Actinobacteriota;Actinobacteria;Micrococcales;Beutenbergiaceae;Miniimonas;	0.0	0	2	2	0	2	0	440583	145
Primers Thermococcales	SILVA (only NR);Bacteria;Actinobacteriota;Actinobacteria;Micrococcales;Beutenbergiaceae;Salana;	0.0	0	5	5	0	5	0	440580	145
Primers Thermococcales	SILVA (only NR);Bacteria;Actinobacteriota;Actinobacteria;Micrococcales;Beutenbergiaceae;Serinibacter;	0.0	0	4	4	0	4	0	440581	145
Primers Thermococcales	SILVA (only NR);Bacteria;Actinobacteriota;Actinobacteria;Micrococcales;Bogoriellaceae;	0.0	0	56	56	0	56	0	440529	145
Primers Thermococcales	SILVA (only NR);Bacteria;Actinobacteriota;Actinobacteria;Micrococcales;Bogoriellaceae;Bogoriella;	0.0	0	7	7	0	7	0	440578	145
Primers Thermococcales	SILVA (only NR);Bacteria;Actinobacteriota;Actinobacteria;Micrococcales;Bogoriellaceae;Georgenia;	0.0	0	49	49	0	49	0	440536	145
Primers Thermococcales	SILVA (only NR);Bacteria;Actinobacteriota;Actinobacteria;Micrococcales;Brevibacteriaceae;	0.0	0	258	254	0	254	4	440331	145
Primers Thermococcales	SILVA (only NR);Bacteria;Actinobacteriota;Actinobacteria;Micrococcales;Brevibacteriaceae;Brevibacterium;	0.0	0	255	251	0	251	4	440334	145
Primers Thermococcales	SILVA (only NR);Bacteria;Actinobacteriota;Actinobacteria;Micrococcales;Brevibacteriaceae;Sediminivirga;	0.0	0	1	1	0	1	0	440584	145
Primers Thermococcales	SILVA (only NR);Bacteria;Actinobacteriota;Actinobacteria;Micrococcales;Brevibacteriaceae;Spelaeicoccus;	0.0	0	2	2	0	2	0	440583	145
Primers Thermococcales	SILVA (only NR);Bacteria;Actinobacteriota;Actinobacteria;Micrococcales;Cellulomonadaceae;	0.0	0	230	226	0	226	4	440359	145
Primers Thermococcales	SILVA (only NR);Bacteria;Actinobacteriota;Actinobacteria;Micrococcales;Cellulomonadaceae;Actinotalea;	0.0	0	26	24	0	24	2	440561	145
Primers Thermococcales	SILVA (only NR);Bacteria;Actinobacteriota;Actinobacteria;Micrococcales;Cellulomonadaceae;Cellulomonas;	0.0	0	154	152	0	152	2	440433	145
Primers Thermococcales	SILVA (only NR);Bacteria;Actinobacteriota;Actinobacteria;Micrococcales;Cellulomonadaceae;Oerskovia;	0.0	0	21	21	0	21	0	440564	145
Primers Thermococcales	SILVA (only NR);Bacteria;Actinobacteriota;Actinobacteria;Micrococcales;Cellulomonadaceae;Paraoerskovia;	0.0	0	8	8	0	8	0	440577	145
Primers Thermococcales	SILVA (only NR);Bacteria;Actinobacteriota;Actinobacteria;Micrococcales;Cellulomonadaceae;Pseudactinotalea;	0.0	0	13	13	0	13	0	440572	145
Primers Thermococcales	SILVA (only NR);Bacteria;Actinobacteriota;Actinobacteria;Micrococcales;Cellulomonadaceae;Sediminihabitans;	0.0	0	1	1	0	1	0	440584	145
Primers Thermococcales	SILVA (only NR);Bacteria;Actinobacteriota;Actinobacteria;Micrococcales;Cellulomonadaceae;Tropheryma;	0.0	0	3	3	0	3	0	440582	145
Primers Thermococcales	SILVA (only NR);Bacteria;Actinobacteriota;Actinobacteria;Micrococcales;Cellulomonadaceae;Tropicihabitans;	0.0	0	1	1	0	1	0	440584	145
Primers Thermococcales	SILVA (only NR);Bacteria;Actinobacteriota;Actinobacteria;Micrococcales;Demequinaceae;	0.0	0	62	62	0	62	0	440523	145
Primers Thermococcales	SILVA (only NR);Bacteria;Actinobacteriota;Actinobacteria;Micrococcales;Demequinaceae;Demequina;	0.0	0	41	41	0	41	0	440544	145
Primers Thermococcales	SILVA (only NR);Bacteria;Actinobacteriota;Actinobacteria;Micrococcales;Demequinaceae;Lysinimicrobium;	0.0	0	16	16	0	16	0	440569	145
Primers Thermococcales	SILVA (only NR);Bacteria;Actinobacteriota;Actinobacteria;Micrococcales;Demequinaceae;uncultured;	0.0	0	4	4	0	4	0	440581	145
Primers Thermococcales	SILVA (only NR);Bacteria;Actinobacteriota;Actinobacteria;Micrococcales;Dermabacteraceae;	0.0	0	188	186	0	186	2	440399	145
Primers Thermococcales	SILVA (only NR);Bacteria;Actinobacteriota;Actinobacteria;Micrococcales;Dermabacteraceae;Brachybacterium;	0.0	0	148	147	0	147	1	440438	145
Primers Thermococcales	SILVA (only NR);Bacteria;Actinobacteriota;Actinobacteria;Micrococcales;Dermabacteraceae;Dermabacter;	0.0	0	21	21	0	21	0	440564	145
Primers Thermococcales	SILVA (only NR);Bacteria;Actinobacteriota;Actinobacteria;Micrococcales;Dermabacteraceae;Devriesea;	0.0	0	2	2	0	2	0	440583	145
Primers Thermococcales	SILVA (only NR);Bacteria;Actinobacteriota;Actinobacteria;Micrococcales;Dermabacteraceae;Helcobacillus;	0.0	0	13	13	0	13	0	440572	145
Primers Thermococcales	SILVA (only NR);Bacteria;Actinobacteriota;Actinobacteria;Micrococcales;Dermabacteraceae;uncultured;	0.0	0	4	3	0	3	1	440582	145
Primers Thermococcales	SILVA (only NR);Bacteria;Actinobacteriota;Actinobacteria;Micrococcales;Dermacoccaceae;	0.0	0	70	68	0	68	2	440517	145
Primers Thermococcales	SILVA (only NR);Bacteria;Actinobacteriota;Actinobacteria;Micrococcales;Dermacoccaceae;Allobranchiibius;	0.0	0	3	3	0	3	0	440582	145
Primers Thermococcales	SILVA (only NR);Bacteria;Actinobacteriota;Actinobacteria;Micrococcales;Dermacoccaceae;Barrientosiimonas;	0.0	0	3	3	0	3	0	440582	145
Primers Thermococcales	SILVA (only NR);Bacteria;Actinobacteriota;Actinobacteria;Micrococcales;Dermacoccaceae;Branchiibius;	0.0	0	3	3	0	3	0	440582	145
Primers Thermococcales	SILVA (only NR);Bacteria;Actinobacteriota;Actinobacteria;Micrococcales;Dermacoccaceae;Calidifontibacter;	0.0	0	3	3	0	3	0	440582	145
Primers Thermococcales	SILVA (only NR);Bacteria;Actinobacteriota;Actinobacteria;Micrococcales;Dermacoccaceae;Demetria;	0.0	0	4	4	0	4	0	440581	145
Primers Thermococcales	SILVA (only NR);Bacteria;Actinobacteriota;Actinobacteria;Micrococcales;Dermacoccaceae;Dermacoccus;	0.0	0	19	18	0	18	1	440567	145
Primers Thermococcales	SILVA (only NR);Bacteria;Actinobacteriota;Actinobacteria;Micrococcales;Dermacoccaceae;Flexivirga;	0.0	0	10	10	0	10	0	440575	145
Primers Thermococcales	SILVA (only NR);Bacteria;Actinobacteriota;Actinobacteria;Micrococcales;Dermacoccaceae;Kytococcus;	0.0	0	12	12	0	12	0	440573	145
Primers Thermococcales	SILVA (only NR);Bacteria;Actinobacteriota;Actinobacteria;Micrococcales;Dermacoccaceae;Luteipulveratus;	0.0	0	3	3	0	3	0	440582	145
Primers Thermococcales	SILVA (only NR);Bacteria;Actinobacteriota;Actinobacteria;Micrococcales;Dermacoccaceae;Rudaeicoccus;	0.0	0	1	1	0	1	0	440584	145
Primers Thermococcales	SILVA (only NR);Bacteria;Actinobacteriota;Actinobacteria;Micrococcales;Dermacoccaceae;Yimella;	0.0	0	2	2	0	2	0	440583	145
Primers Thermococcales	SILVA (only NR);Bacteria;Actinobacteriota;Actinobacteria;Micrococcales;Dermatophilaceae;	0.0	0	86	85	0	85	1	440500	145
Primers Thermococcales	SILVA (only NR);Bacteria;Actinobacteriota;Actinobacteria;Micrococcales;Dermatophilaceae;Austwickia;	0.0	0	4	4	0	4	0	440581	145
Primers Thermococcales	SILVA (only NR);Bacteria;Actinobacteriota;Actinobacteria;Micrococcales;Dermatophilaceae;Dermatophilus;	0.0	0	6	6	0	6	0	440579	145
Primers Thermococcales	SILVA (only NR);Bacteria;Actinobacteriota;Actinobacteria;Micrococcales;Dermatophilaceae;Kineosphaera;	0.0	0	4	4	0	4	0	440581	145
Primers Thermococcales	SILVA (only NR);Bacteria;Actinobacteriota;Actinobacteria;Micrococcales;Dermatophilaceae;Mobilicoccus;	0.0	0	8	8	0	8	0	440577	145
Primers Thermococcales	SILVA (only NR);Bacteria;Actinobacteriota;Actinobacteria;Micrococcales;Dermatophilaceae;Piscicoccus;	0.0	0	2	2	0	2	0	440583	145
Primers Thermococcales	SILVA (only NR);Bacteria;Actinobacteriota;Actinobacteria;Micrococcales;Dermatophilaceae;Tonsilliphilus;	0.0	0	2	2	0	2	0	440583	145
Primers Thermococcales	SILVA (only NR);Bacteria;Actinobacteriota;Actinobacteria;Micrococcales;Dermatophilaceae;uncultured;	0.0	0	58	57	0	57	1	440528	145
Primers Thermococcales	SILVA (only NR);Bacteria;Actinobacteriota;Actinobacteria;Micrococcales;Intrasporangiaceae;	0.0	0	454	449	0	449	5	440136	145
Primers Thermococcales	SILVA (only NR);Bacteria;Actinobacteriota;Actinobacteria;Micrococcales;Intrasporangiaceae;Aquipuribacter;	0.0	0	9	9	0	9	0	440576	145
Primers Thermococcales	SILVA (only NR);Bacteria;Actinobacteriota;Actinobacteria;Micrococcales;Intrasporangiaceae;Arsenicicoccus;	0.0	0	5	5	0	5	0	440580	145
Primers Thermococcales	SILVA (only NR);Bacteria;Actinobacteriota;Actinobacteria;Micrococcales;Intrasporangiaceae;Fodinibacter;	0.0	0	2	2	0	2	0	440583	145
Primers Thermococcales	SILVA (only NR);Bacteria;Actinobacteriota;Actinobacteria;Micrococcales;Intrasporangiaceae;Humibacillus;	0.0	0	7	7	0	7	0	440578	145
Primers Thermococcales	SILVA (only NR);Bacteria;Actinobacteriota;Actinobacteria;Micrococcales;Intrasporangiaceae;Intrasporangium;	0.0	0	20	20	0	20	0	440565	145
Primers Thermococcales	SILVA (only NR);Bacteria;Actinobacteriota;Actinobacteria;Micrococcales;Intrasporangiaceae;Janibacter;	0.0	0	67	65	0	65	2	440520	145
Primers Thermococcales	SILVA (only NR);Bacteria;Actinobacteriota;Actinobacteria;Micrococcales;Intrasporangiaceae;Knoellia;	0.0	0	35	34	0	34	1	440551	145
Primers Thermococcales	SILVA (only NR);Bacteria;Actinobacteriota;Actinobacteria;Micrococcales;Intrasporangiaceae;Kribbia;	0.0	0	2	2	0	2	0	440583	145
Primers Thermococcales	SILVA (only NR);Bacteria;Actinobacteriota;Actinobacteria;Micrococcales;Intrasporangiaceae;Lapillicoccus;	0.0	0	19	19	0	19	0	440566	145
Primers Thermococcales	SILVA (only NR);Bacteria;Actinobacteriota;Actinobacteria;Micrococcales;Intrasporangiaceae;Marihabitans;	0.0	0	2	2	0	2	0	440583	145
Primers Thermococcales	SILVA (only NR);Bacteria;Actinobacteriota;Actinobacteria;Micrococcales;Intrasporangiaceae;Ornithinibacter;	0.0	0	10	10	0	10	0	440575	145
Primers Thermococcales	SILVA (only NR);Bacteria;Actinobacteriota;Actinobacteria;Micrococcales;Intrasporangiaceae;Ornithinicoccus;	0.0	0	18	17	0	17	1	440568	145
Primers Thermococcales	SILVA (only NR);Bacteria;Actinobacteriota;Actinobacteria;Micrococcales;Intrasporangiaceae;Ornithinimicrobium;	0.0	0	41	40	0	40	1	440545	145
Primers Thermococcales	SILVA (only NR);Bacteria;Actinobacteriota;Actinobacteria;Micrococcales;Intrasporangiaceae;Oryzihumus;	0.0	0	20	20	0	20	0	440565	145
Primers Thermococcales	SILVA (only NR);Bacteria;Actinobacteriota;Actinobacteria;Micrococcales;Intrasporangiaceae;Pedococcus-Phycicoccus;	0.0	0	34	34	0	34	0	440551	145
Primers Thermococcales	SILVA (only NR);Bacteria;Actinobacteriota;Actinobacteria;Micrococcales;Intrasporangiaceae;Serinicoccus;	0.0	0	10	10	0	10	0	440575	145
Primers Thermococcales	SILVA (only NR);Bacteria;Actinobacteriota;Actinobacteria;Micrococcales;Intrasporangiaceae;Terrabacter;	0.0	0	33	33	0	33	0	440552	145
Primers Thermococcales	SILVA (only NR);Bacteria;Actinobacteriota;Actinobacteria;Micrococcales;Intrasporangiaceae;Terracoccus;	0.0	0	1	1	0	1	0	440584	145
Primers Thermococcales	SILVA (only NR);Bacteria;Actinobacteriota;Actinobacteria;Micrococcales;Intrasporangiaceae;Tetrasphaera;	0.0	0	89	89	0	89	0	440496	145
Primers Thermococcales	SILVA (only NR);Bacteria;Actinobacteriota;Actinobacteria;Micrococcales;Intrasporangiaceae;uncultured;	0.0	0	21	21	0	21	0	440564	145
Primers Thermococcales	SILVA (only NR);Bacteria;Actinobacteriota;Actinobacteria;Micrococcales;Jonesiaceae;	0.0	0	13	13	0	13	0	440572	145
Primers Thermococcales	SILVA (only NR);Bacteria;Actinobacteriota;Actinobacteria;Micrococcales;Jonesiaceae;Jonesia;	0.0	0	13	13	0	13	0	440572	145
Primers Thermococcales	SILVA (only NR);Bacteria;Actinobacteriota;Actinobacteria;Micrococcales;Microbacteriaceae;	0.0	0	2679	2645	0	2645	34	437940	145
Primers Thermococcales	SILVA (only NR);Bacteria;Actinobacteriota;Actinobacteria;Micrococcales;Microbacteriaceae;Agreia;	0.0	0	5	5	0	5	0	440580	145
Primers Thermococcales	SILVA (only NR);Bacteria;Actinobacteriota;Actinobacteria;Micrococcales;Microbacteriaceae;Agrococcus;	0.0	0	78	76	0	76	2	440509	145
Primers Thermococcales	SILVA (only NR);Bacteria;Actinobacteriota;Actinobacteria;Micrococcales;Microbacteriaceae;Agromyces;	0.0	0	177	174	0	174	3	440411	145
Primers Thermococcales	SILVA (only NR);Bacteria;Actinobacteriota;Actinobacteria;Micrococcales;Microbacteriaceae;Allohumibacter;	0.0	0	1	1	0	1	0	440584	145
Primers Thermococcales	SILVA (only NR);Bacteria;Actinobacteriota;Actinobacteria;Micrococcales;Microbacteriaceae;Alpinimonas;	0.0	0	1	1	0	1	0	440584	145
Primers Thermococcales	SILVA (only NR);Bacteria;Actinobacteriota;Actinobacteria;Micrococcales;Microbacteriaceae;Amnibacterium;	0.0	0	14	14	0	14	0	440571	145
Primers Thermococcales	SILVA (only NR);Bacteria;Actinobacteriota;Actinobacteria;Micrococcales;Microbacteriaceae;Aurantimicrobium;	0.0	0	19	19	0	19	0	440566	145
Primers Thermococcales	SILVA (only NR);Bacteria;Actinobacteriota;Actinobacteria;Micrococcales;Microbacteriaceae;Candidatus Aquiluna;	0.0	0	50	49	0	49	1	440536	145
Primers Thermococcales	SILVA (only NR);Bacteria;Actinobacteriota;Actinobacteria;Micrococcales;Microbacteriaceae;Candidatus Flaviluna;	0.0	0	3	3	0	3	0	440582	145
Primers Thermococcales	SILVA (only NR);Bacteria;Actinobacteriota;Actinobacteria;Micrococcales;Microbacteriaceae;Candidatus Limnoluna;	0.0	0	11	11	0	11	0	440574	145
Primers Thermococcales	SILVA (only NR);Bacteria;Actinobacteriota;Actinobacteria;Micrococcales;Microbacteriaceae;Candidatus Planktoluna;	0.0	0	17	17	0	17	0	440568	145
Primers Thermococcales	SILVA (only NR);Bacteria;Actinobacteriota;Actinobacteria;Micrococcales;Microbacteriaceae;Chryseoglobus;	0.0	0	11	11	0	11	0	440574	145
Primers Thermococcales	SILVA (only NR);Bacteria;Actinobacteriota;Actinobacteria;Micrococcales;Microbacteriaceae;Clavibacter;	0.0	0	53	53	0	53	0	440532	145
Primers Thermococcales	SILVA (only NR);Bacteria;Actinobacteriota;Actinobacteria;Micrococcales;Microbacteriaceae;Cnuibacter;	0.0	0	4	4	0	4	0	440581	145
Primers Thermococcales	SILVA (only NR);Bacteria;Actinobacteriota;Actinobacteria;Micrococcales;Microbacteriaceae;Compostimonas;	0.0	0	1	1	0	1	0	440584	145
Primers Thermococcales	SILVA (only NR);Bacteria;Actinobacteriota;Actinobacteria;Micrococcales;Microbacteriaceae;Conyzicola;	0.0	0	11	11	0	11	0	440574	145
Primers Thermococcales	SILVA (only NR);Bacteria;Actinobacteriota;Actinobacteria;Micrococcales;Microbacteriaceae;Cryobacterium;	0.0	0	58	57	0	57	1	440528	145
Primers Thermococcales	SILVA (only NR);Bacteria;Actinobacteriota;Actinobacteria;Micrococcales;Microbacteriaceae;Cryocola;	0.0	0	2	2	0	2	0	440583	145
Primers Thermococcales	SILVA (only NR);Bacteria;Actinobacteriota;Actinobacteria;Micrococcales;Microbacteriaceae;Curtobacterium;	0.0	0	139	135	0	135	4	440450	145
Primers Thermococcales	SILVA (only NR);Bacteria;Actinobacteriota;Actinobacteria;Micrococcales;Microbacteriaceae;DS001;	0.0	0	2	2	0	2	0	440583	145
Primers Thermococcales	SILVA (only NR);Bacteria;Actinobacteriota;Actinobacteria;Micrococcales;Microbacteriaceae;Diaminobutyricibacter;	0.0	0	1	1	0	1	0	440584	145
Primers Thermococcales	SILVA (only NR);Bacteria;Actinobacteriota;Actinobacteria;Micrococcales;Microbacteriaceae;Diaminobutyricimonas;	0.0	0	7	7	0	7	0	440578	145
Primers Thermococcales	SILVA (only NR);Bacteria;Actinobacteriota;Actinobacteria;Micrococcales;Microbacteriaceae;Frigoribacterium;	0.0	0	27	27	0	27	0	440558	145
Primers Thermococcales	SILVA (only NR);Bacteria;Actinobacteriota;Actinobacteria;Micrococcales;Microbacteriaceae;Frondihabitans;	0.0	0	17	17	0	17	0	440568	145
Primers Thermococcales	SILVA (only NR);Bacteria;Actinobacteriota;Actinobacteria;Micrococcales;Microbacteriaceae;Galbitalea;	0.0	0	23	23	0	23	0	440562	145
Primers Thermococcales	SILVA (only NR);Bacteria;Actinobacteriota;Actinobacteria;Micrococcales;Microbacteriaceae;Glaciibacter;	0.0	0	4	4	0	4	0	440581	145
Primers Thermococcales	SILVA (only NR);Bacteria;Actinobacteriota;Actinobacteria;Micrococcales;Microbacteriaceae;Glaciihabitans;	0.0	0	6	6	0	6	0	440579	145
Primers Thermococcales	SILVA (only NR);Bacteria;Actinobacteriota;Actinobacteria;Micrococcales;Microbacteriaceae;Gryllotalpicola;	0.0	0	17	17	0	17	0	440568	145
Primers Thermococcales	SILVA (only NR);Bacteria;Actinobacteriota;Actinobacteria;Micrococcales;Microbacteriaceae;Gulosibacter;	0.0	0	8	8	0	8	0	440577	145
Primers Thermococcales	SILVA (only NR);Bacteria;Actinobacteriota;Actinobacteria;Micrococcales;Microbacteriaceae;Herbiconiux;	0.0	0	15	15	0	15	0	440570	145
Primers Thermococcales	SILVA (only NR);Bacteria;Actinobacteriota;Actinobacteria;Micrococcales;Microbacteriaceae;Homoserinibacter;	0.0	0	4	4	0	4	0	440581	145
Primers Thermococcales	SILVA (only NR);Bacteria;Actinobacteriota;Actinobacteria;Micrococcales;Microbacteriaceae;Homoserinimonas;	0.0	0	3	2	0	2	1	440583	145
Primers Thermococcales	SILVA (only NR);Bacteria;Actinobacteriota;Actinobacteria;Micrococcales;Microbacteriaceae;Huakuichenia;	0.0	0	7	7	0	7	0	440578	145
Primers Thermococcales	SILVA (only NR);Bacteria;Actinobacteriota;Actinobacteria;Micrococcales;Microbacteriaceae;Humibacter;	0.0	0	12	12	0	12	0	440573	145
Primers Thermococcales	SILVA (only NR);Bacteria;Actinobacteriota;Actinobacteria;Micrococcales;Microbacteriaceae;Klugiella;	0.0	0	4	4	0	4	0	440581	145
Primers Thermococcales	SILVA (only NR);Bacteria;Actinobacteriota;Actinobacteria;Micrococcales;Microbacteriaceae;Labedella;	0.0	0	4	4	0	4	0	440581	145
Primers Thermococcales	SILVA (only NR);Bacteria;Actinobacteriota;Actinobacteria;Micrococcales;Microbacteriaceae;Leifsonia;	0.0	0	98	98	0	98	0	440487	145
Primers Thermococcales	SILVA (only NR);Bacteria;Actinobacteriota;Actinobacteria;Micrococcales;Microbacteriaceae;Leucobacter;	0.0	0	227	225	0	225	2	440360	145
Primers Thermococcales	SILVA (only NR);Bacteria;Actinobacteriota;Actinobacteria;Micrococcales;Microbacteriaceae;Luethyella;	0.0	0	1	1	0	1	0	440584	145
Primers Thermococcales	SILVA (only NR);Bacteria;Actinobacteriota;Actinobacteria;Micrococcales;Microbacteriaceae;Lysinimonas;	0.0	0	15	15	0	15	0	440570	145
Primers Thermococcales	SILVA (only NR);Bacteria;Actinobacteriota;Actinobacteria;Micrococcales;Microbacteriaceae;ML602J-51;	0.0	0	9	9	0	9	0	440576	145
Primers Thermococcales	SILVA (only NR);Bacteria;Actinobacteriota;Actinobacteria;Micrococcales;Microbacteriaceae;MWH-Ta3;	0.0	0	5	5	0	5	0	440580	145
Primers Thermococcales	SILVA (only NR);Bacteria;Actinobacteriota;Actinobacteria;Micrococcales;Microbacteriaceae;Marisediminicola;	0.0	0	12	12	0	12	0	440573	145
Primers Thermococcales	SILVA (only NR);Bacteria;Actinobacteriota;Actinobacteria;Micrococcales;Microbacteriaceae;Microbacterium;	0.0	0	1150	1133	0	1133	17	439452	145
Primers Thermococcales	SILVA (only NR);Bacteria;Actinobacteriota;Actinobacteria;Micrococcales;Microbacteriaceae;Microcella;	0.0	0	5	5	0	5	0	440580	145
Primers Thermococcales	SILVA (only NR);Bacteria;Actinobacteriota;Actinobacteria;Micrococcales;Microbacteriaceae;Microterricola;	0.0	0	5	4	0	4	1	440581	145
Primers Thermococcales	SILVA (only NR);Bacteria;Actinobacteriota;Actinobacteria;Micrococcales;Microbacteriaceae;Mycetocola;	0.0	0	32	32	0	32	0	440553	145
Primers Thermococcales	SILVA (only NR);Bacteria;Actinobacteriota;Actinobacteria;Micrococcales;Microbacteriaceae;Naasia;	0.0	0	4	4	0	4	0	440581	145
Primers Thermococcales	SILVA (only NR);Bacteria;Actinobacteriota;Actinobacteria;Micrococcales;Microbacteriaceae;Okibacterium;	0.0	0	9	9	0	9	0	440576	145
Primers Thermococcales	SILVA (only NR);Bacteria;Actinobacteriota;Actinobacteria;Micrococcales;Microbacteriaceae;Parafrigoribacterium;	0.0	0	47	47	0	47	0	440538	145
Primers Thermococcales	SILVA (only NR);Bacteria;Actinobacteriota;Actinobacteria;Micrococcales;Microbacteriaceae;Plantibacter;	0.0	0	19	18	0	18	1	440567	145
Primers Thermococcales	SILVA (only NR);Bacteria;Actinobacteriota;Actinobacteria;Micrococcales;Microbacteriaceae;Pontimonas;	0.0	0	3	3	0	3	0	440582	145
Primers Thermococcales	SILVA (only NR);Bacteria;Actinobacteriota;Actinobacteria;Micrococcales;Microbacteriaceae;Pseudoclavibacter;	0.0	0	41	40	0	40	1	440545	145
Primers Thermococcales	SILVA (only NR);Bacteria;Actinobacteriota;Actinobacteria;Micrococcales;Microbacteriaceae;Rathayibacter;	0.0	0	27	27	0	27	0	440558	145
Primers Thermococcales	SILVA (only NR);Bacteria;Actinobacteriota;Actinobacteria;Micrococcales;Microbacteriaceae;Rhodoglobus;	0.0	0	8	8	0	8	0	440577	145
Primers Thermococcales	SILVA (only NR);Bacteria;Actinobacteriota;Actinobacteria;Micrococcales;Microbacteriaceae;Rhodoluna;	0.0	0	18	18	0	18	0	440567	145
Primers Thermococcales	SILVA (only NR);Bacteria;Actinobacteriota;Actinobacteria;Micrococcales;Microbacteriaceae;Rudaibacter;	0.0	0	1	1	0	1	0	440584	145
Primers Thermococcales	SILVA (only NR);Bacteria;Actinobacteriota;Actinobacteria;Micrococcales;Microbacteriaceae;SV1-3;	0.0	0	3	3	0	3	0	440582	145
Primers Thermococcales	SILVA (only NR);Bacteria;Actinobacteriota;Actinobacteria;Micrococcales;Microbacteriaceae;Salinibacterium;	0.0	0	20	20	0	20	0	440565	145
Primers Thermococcales	SILVA (only NR);Bacteria;Actinobacteriota;Actinobacteria;Micrococcales;Microbacteriaceae;Schumannella;	0.0	0	5	5	0	5	0	440580	145
Primers Thermococcales	SILVA (only NR);Bacteria;Actinobacteriota;Actinobacteria;Micrococcales;Microbacteriaceae;Subtercola;	0.0	0	18	18	0	18	0	440567	145
Primers Thermococcales	SILVA (only NR);Bacteria;Actinobacteriota;Actinobacteria;Micrococcales;Microbacteriaceae;Yonghaparkia;	0.0	0	6	6	0	6	0	440579	145
Primers Thermococcales	SILVA (only NR);Bacteria;Actinobacteriota;Actinobacteria;Micrococcales;Microbacteriaceae;uncultured;	0.0	0	54	54	0	54	0	440531	145
Primers Thermococcales	SILVA (only NR);Bacteria;Actinobacteriota;Actinobacteria;Micrococcales;Micrococcaceae;	0.0	0	3001	2939	0	2939	62	437646	145
Primers Thermococcales	SILVA (only NR);Bacteria;Actinobacteriota;Actinobacteria;Micrococcales;Micrococcaceae;Acaricomes;	0.0	0	3	3	0	3	0	440582	145
Primers Thermococcales	SILVA (only NR);Bacteria;Actinobacteriota;Actinobacteria;Micrococcales;Micrococcaceae;Arthrobacter;	0.0	0	690	677	0	677	13	439908	145
Primers Thermococcales	SILVA (only NR);Bacteria;Actinobacteriota;Actinobacteria;Micrococcales;Micrococcaceae;Auritidibacter;	0.0	0	4	4	0	4	0	440581	145
Primers Thermococcales	SILVA (only NR);Bacteria;Actinobacteriota;Actinobacteria;Micrococcales;Micrococcaceae;Citricoccus;	0.0	0	34	33	0	33	1	440552	145
Primers Thermococcales	SILVA (only NR);Bacteria;Actinobacteriota;Actinobacteria;Micrococcales;Micrococcaceae;Enteractinococcus;	0.0	0	17	16	0	16	1	440569	145
Primers Thermococcales	SILVA (only NR);Bacteria;Actinobacteriota;Actinobacteria;Micrococcales;Micrococcaceae;Falsarthrobacter;	0.0	0	2	2	0	2	0	440583	145
Primers Thermococcales	SILVA (only NR);Bacteria;Actinobacteriota;Actinobacteria;Micrococcales;Micrococcaceae;Garicola;	0.0	0	10	10	0	10	0	440575	145
Primers Thermococcales	SILVA (only NR);Bacteria;Actinobacteriota;Actinobacteria;Micrococcales;Micrococcaceae;Glutamicibacter;	0.0	0	170	167	0	167	3	440418	145
Primers Thermococcales	SILVA (only NR);Bacteria;Actinobacteriota;Actinobacteria;Micrococcales;Micrococcaceae;Haematomicrobium;	0.0	0	1	1	0	1	0	440584	145
Primers Thermococcales	SILVA (only NR);Bacteria;Actinobacteriota;Actinobacteria;Micrococcales;Micrococcaceae;Kocuria;	0.0	0	336	325	0	325	11	440260	145
Primers Thermococcales	SILVA (only NR);Bacteria;Actinobacteriota;Actinobacteria;Micrococcales;Micrococcaceae;Micrococcus;	0.0	0	327	318	0	318	9	440267	145
Primers Thermococcales	SILVA (only NR);Bacteria;Actinobacteriota;Actinobacteria;Micrococcales;Micrococcaceae;Neomicrococcus;	0.0	0	6	6	0	6	0	440579	145
Primers Thermococcales	SILVA (only NR);Bacteria;Actinobacteriota;Actinobacteria;Micrococcales;Micrococcaceae;Nesterenkonia;	0.0	0	76	75	0	75	1	440510	145
Primers Thermococcales	SILVA (only NR);Bacteria;Actinobacteriota;Actinobacteria;Micrococcales;Micrococcaceae;Paenarthrobacter;	0.0	0	144	142	0	142	2	440443	145
Primers Thermococcales	SILVA (only NR);Bacteria;Actinobacteriota;Actinobacteria;Micrococcales;Micrococcaceae;Paeniglutamicibacter;	0.0	0	62	59	0	59	3	440526	145
Primers Thermococcales	SILVA (only NR);Bacteria;Actinobacteriota;Actinobacteria;Micrococcales;Micrococcaceae;Pseudarthrobacter;	0.0	0	439	430	0	430	9	440155	145
Primers Thermococcales	SILVA (only NR);Bacteria;Actinobacteriota;Actinobacteria;Micrococcales;Micrococcaceae;Pseudoglutamicibacter;	0.0	0	4	4	0	4	0	440581	145
Primers Thermococcales	SILVA (only NR);Bacteria;Actinobacteriota;Actinobacteria;Micrococcales;Micrococcaceae;Renibacterium;	0.0	0	8	8	0	8	0	440577	145
Primers Thermococcales	SILVA (only NR);Bacteria;Actinobacteriota;Actinobacteria;Micrococcales;Micrococcaceae;Rothia;	0.0	0	582	574	0	574	8	440011	145
Primers Thermococcales	SILVA (only NR);Bacteria;Actinobacteriota;Actinobacteria;Micrococcales;Micrococcaceae;Sinomonas;	0.0	0	41	41	0	41	0	440544	145
Primers Thermococcales	SILVA (only NR);Bacteria;Actinobacteriota;Actinobacteria;Micrococcales;Micrococcaceae;Tersicoccus;	0.0	0	4	4	0	4	0	440581	145
Primers Thermococcales	SILVA (only NR);Bacteria;Actinobacteriota;Actinobacteria;Micrococcales;Micrococcaceae;Yaniella;	0.0	0	8	8	0	8	0	440577	145
Primers Thermococcales	SILVA (only NR);Bacteria;Actinobacteriota;Actinobacteria;Micrococcales;Micrococcaceae;Zhihengliuella;	0.0	0	11	10	0	10	1	440575	145
Primers Thermococcales	SILVA (only NR);Bacteria;Actinobacteriota;Actinobacteria;Micrococcales;Micrococcaceae;uncultured;	0.0	0	11	11	0	11	0	440574	145
Primers Thermococcales	SILVA (only NR);Bacteria;Actinobacteriota;Actinobacteria;Micrococcales;Micrococcales Incertae Sedis;	0.0	0	27	27	0	27	0	440558	145
Primers Thermococcales	SILVA (only NR);Bacteria;Actinobacteriota;Actinobacteria;Micrococcales;Micrococcales Incertae Sedis;Luteimicrobium;	0.0	0	6	6	0	6	0	440579	145
Primers Thermococcales	SILVA (only NR);Bacteria;Actinobacteriota;Actinobacteria;Micrococcales;Micrococcales Incertae Sedis;Timonella;	0.0	0	21	21	0	21	0	440564	145
Primers Thermococcales	SILVA (only NR);Bacteria;Actinobacteriota;Actinobacteria;Micrococcales;Promicromonosporaceae;	0.0	0	247	243	0	243	4	440342	145
Primers Thermococcales	SILVA (only NR);Bacteria;Actinobacteriota;Actinobacteria;Micrococcales;Promicromonosporaceae;Cellulosimicrobium;	0.0	0	82	80	0	80	2	440505	145
Primers Thermococcales	SILVA (only NR);Bacteria;Actinobacteriota;Actinobacteria;Micrococcales;Promicromonosporaceae;Isoptericola;	0.0	0	66	65	0	65	1	440520	145
Primers Thermococcales	SILVA (only NR);Bacteria;Actinobacteriota;Actinobacteria;Micrococcales;Promicromonosporaceae;Krasilnikoviella;	0.0	0	2	2	0	2	0	440583	145
Primers Thermococcales	SILVA (only NR);Bacteria;Actinobacteriota;Actinobacteria;Micrococcales;Promicromonosporaceae;Myceligenerans;	0.0	0	15	15	0	15	0	440570	145
Primers Thermococcales	SILVA (only NR);Bacteria;Actinobacteriota;Actinobacteria;Micrococcales;Promicromonosporaceae;Promicromonospora;	0.0	0	70	69	0	69	1	440516	145
Primers Thermococcales	SILVA (only NR);Bacteria;Actinobacteriota;Actinobacteria;Micrococcales;Promicromonosporaceae;Xylanibacterium;	0.0	0	1	1	0	1	0	440584	145
Primers Thermococcales	SILVA (only NR);Bacteria;Actinobacteriota;Actinobacteria;Micrococcales;Promicromonosporaceae;Xylanimicrobium;	0.0	0	2	2	0	2	0	440583	145
Primers Thermococcales	SILVA (only NR);Bacteria;Actinobacteriota;Actinobacteria;Micrococcales;Promicromonosporaceae;Xylanimonas;	0.0	0	2	2	0	2	0	440583	145
Primers Thermococcales	SILVA (only NR);Bacteria;Actinobacteriota;Actinobacteria;Micrococcales;Promicromonosporaceae;uncultured;	0.0	0	2	2	0	2	0	440583	145
Primers Thermococcales	SILVA (only NR);Bacteria;Actinobacteriota;Actinobacteria;Micrococcales;Rarobacteraceae;	0.0	0	6	6	0	6	0	440579	145
Primers Thermococcales	SILVA (only NR);Bacteria;Actinobacteriota;Actinobacteria;Micrococcales;Rarobacteraceae;Rarobacter;	0.0	0	6	6	0	6	0	440579	145
Primers Thermococcales	SILVA (only NR);Bacteria;Actinobacteriota;Actinobacteria;Micrococcales;Ruaniaceae;	0.0	0	8	8	0	8	0	440577	145
Primers Thermococcales	SILVA (only NR);Bacteria;Actinobacteriota;Actinobacteria;Micrococcales;Ruaniaceae;Haloactinobacterium;	0.0	0	3	3	0	3	0	440582	145
Primers Thermococcales	SILVA (only NR);Bacteria;Actinobacteriota;Actinobacteria;Micrococcales;Ruaniaceae;Ruania;	0.0	0	5	5	0	5	0	440580	145
Primers Thermococcales	SILVA (only NR);Bacteria;Actinobacteriota;Actinobacteria;Micrococcales;Sanguibacteraceae;	0.0	0	49	48	0	48	1	440537	145
Primers Thermococcales	SILVA (only NR);Bacteria;Actinobacteriota;Actinobacteria;Micrococcales;Sanguibacteraceae;Sanguibacter-Flavimobilis;	0.0	0	49	48	0	48	1	440537	145
Primers Thermococcales	SILVA (only NR);Bacteria;Actinobacteriota;Actinobacteria;Micrococcales;uncultured;	0.0	0	11	11	0	11	0	440574	145
Primers Thermococcales	SILVA (only NR);Bacteria;Actinobacteriota;Actinobacteria;Micromonosporales;	0.0	0	1197	1181	0	1181	16	439404	145
Primers Thermococcales	SILVA (only NR);Bacteria;Actinobacteriota;Actinobacteria;Micromonosporales;Micromonosporaceae;	0.0	0	1197	1181	0	1181	16	439404	145
Primers Thermococcales	SILVA (only NR);Bacteria;Actinobacteriota;Actinobacteria;Micromonosporales;Micromonosporaceae;Actinocatenispora;	0.0	0	8	8	0	8	0	440577	145
Primers Thermococcales	SILVA (only NR);Bacteria;Actinobacteriota;Actinobacteria;Micromonosporales;Micromonosporaceae;Actinoplanes;	0.0	0	232	228	0	228	4	440357	145
Primers Thermococcales	SILVA (only NR);Bacteria;Actinobacteriota;Actinobacteria;Micromonosporales;Micromonosporaceae;Actinorhabdospora;	0.0	0	1	1	0	1	0	440584	145
Primers Thermococcales	SILVA (only NR);Bacteria;Actinobacteriota;Actinobacteria;Micromonosporales;Micromonosporaceae;Allocatelliglobosispora;	0.0	0	4	4	0	4	0	440581	145
Primers Thermococcales	SILVA (only NR);Bacteria;Actinobacteriota;Actinobacteria;Micromonosporales;Micromonosporaceae;Asanoa;	0.0	0	23	23	0	23	0	440562	145
Primers Thermococcales	SILVA (only NR);Bacteria;Actinobacteriota;Actinobacteria;Micromonosporales;Micromonosporaceae;Catellatospora;	0.0	0	16	16	0	16	0	440569	145
Primers Thermococcales	SILVA (only NR);Bacteria;Actinobacteriota;Actinobacteria;Micromonosporales;Micromonosporaceae;Catelliglobosispora;	0.0	0	2	2	0	2	0	440583	145
Primers Thermococcales	SILVA (only NR);Bacteria;Actinobacteriota;Actinobacteria;Micromonosporales;Micromonosporaceae;Catenuloplanes;	0.0	0	19	19	0	19	0	440566	145
Primers Thermococcales	SILVA (only NR);Bacteria;Actinobacteriota;Actinobacteria;Micromonosporales;Micromonosporaceae;Couchioplanes;	0.0	0	5	5	0	5	0	440580	145
Primers Thermococcales	SILVA (only NR);Bacteria;Actinobacteriota;Actinobacteria;Micromonosporales;Micromonosporaceae;Dactylosporangium;	0.0	0	41	41	0	41	0	440544	145
Primers Thermococcales	SILVA (only NR);Bacteria;Actinobacteriota;Actinobacteria;Micromonosporales;Micromonosporaceae;Hamadaea;	0.0	0	9	9	0	9	0	440576	145
Primers Thermococcales	SILVA (only NR);Bacteria;Actinobacteriota;Actinobacteria;Micromonosporales;Micromonosporaceae;Krasilnikovia;	0.0	0	8	8	0	8	0	440577	145
Primers Thermococcales	SILVA (only NR);Bacteria;Actinobacteriota;Actinobacteria;Micromonosporales;Micromonosporaceae;Longispora;	0.0	0	21	21	0	21	0	440564	145
Primers Thermococcales	SILVA (only NR);Bacteria;Actinobacteriota;Actinobacteria;Micromonosporales;Micromonosporaceae;Luedemannella;	0.0	0	34	32	0	32	2	440553	145
Primers Thermococcales	SILVA (only NR);Bacteria;Actinobacteriota;Actinobacteria;Micromonosporales;Micromonosporaceae;Micromonospora;	0.0	0	532	529	0	529	3	440056	145
Primers Thermococcales	SILVA (only NR);Bacteria;Actinobacteriota;Actinobacteria;Micromonosporales;Micromonosporaceae;Phytohabitans;	0.0	0	13	13	0	13	0	440572	145
Primers Thermococcales	SILVA (only NR);Bacteria;Actinobacteriota;Actinobacteria;Micromonosporales;Micromonosporaceae;Phytomonospora;	0.0	0	2	2	0	2	0	440583	145
Primers Thermococcales	SILVA (only NR);Bacteria;Actinobacteriota;Actinobacteria;Micromonosporales;Micromonosporaceae;Pilimelia;	0.0	0	5	5	0	5	0	440580	145
Primers Thermococcales	SILVA (only NR);Bacteria;Actinobacteriota;Actinobacteria;Micromonosporales;Micromonosporaceae;Planosporangium;	0.0	0	5	5	0	5	0	440580	145
Primers Thermococcales	SILVA (only NR);Bacteria;Actinobacteriota;Actinobacteria;Micromonosporales;Micromonosporaceae;Plantactinospora;	0.0	0	21	21	0	21	0	440564	145
Primers Thermococcales	SILVA (only NR);Bacteria;Actinobacteriota;Actinobacteria;Micromonosporales;Micromonosporaceae;Polymorphospora;	0.0	0	1	1	0	1	0	440584	145
Primers Thermococcales	SILVA (only NR);Bacteria;Actinobacteriota;Actinobacteria;Micromonosporales;Micromonosporaceae;Pseudosporangium;	0.0	0	2	2	0	2	0	440583	145
Primers Thermococcales	SILVA (only NR);Bacteria;Actinobacteriota;Actinobacteria;Micromonosporales;Micromonosporaceae;Rhizocola;	0.0	0	4	4	0	4	0	440581	145
Primers Thermococcales	SILVA (only NR);Bacteria;Actinobacteriota;Actinobacteria;Micromonosporales;Micromonosporaceae;Rugosimonospora;	0.0	0	2	2	0	2	0	440583	145
Primers Thermococcales	SILVA (only NR);Bacteria;Actinobacteriota;Actinobacteria;Micromonosporales;Micromonosporaceae;Salinispora;	0.0	0	36	35	0	35	1	440550	145
Primers Thermococcales	SILVA (only NR);Bacteria;Actinobacteriota;Actinobacteria;Micromonosporales;Micromonosporaceae;Spirilliplanes;	0.0	0	2	1	0	1	1	440584	145
Primers Thermococcales	SILVA (only NR);Bacteria;Actinobacteriota;Actinobacteria;Micromonosporales;Micromonosporaceae;Stackebrandtia;	0.0	0	9	9	0	9	0	440576	145
Primers Thermococcales	SILVA (only NR);Bacteria;Actinobacteriota;Actinobacteria;Micromonosporales;Micromonosporaceae;Verrucosispora;	0.0	0	27	27	0	27	0	440558	145
Primers Thermococcales	SILVA (only NR);Bacteria;Actinobacteriota;Actinobacteria;Micromonosporales;Micromonosporaceae;Virgisporangium;	0.0	0	11	11	0	11	0	440574	145
Primers Thermococcales	SILVA (only NR);Bacteria;Actinobacteriota;Actinobacteria;Micromonosporales;Micromonosporaceae;Wangella;	0.0	0	4	4	0	4	0	440581	145
Primers Thermococcales	SILVA (only NR);Bacteria;Actinobacteriota;Actinobacteria;Micromonosporales;Micromonosporaceae;Xiangella;	0.0	0	2	2	0	2	0	440583	145
Primers Thermococcales	SILVA (only NR);Bacteria;Actinobacteriota;Actinobacteria;Micromonosporales;Micromonosporaceae;uncultured;	0.0	0	87	82	0	82	5	440503	145
Primers Thermococcales	SILVA (only NR);Bacteria;Actinobacteriota;Actinobacteria;Nitriliruptorales;	0.0	0	66	65	0	65	1	440520	145
Primers Thermococcales	SILVA (only NR);Bacteria;Actinobacteriota;Actinobacteria;Nitriliruptorales;Nitriliruptoraceae;	0.0	0	66	65	0	65	1	440520	145
Primers Thermococcales	SILVA (only NR);Bacteria;Actinobacteriota;Actinobacteria;Nitriliruptorales;Nitriliruptoraceae;Egicoccus;	0.0	0	8	8	0	8	0	440577	145
Primers Thermococcales	SILVA (only NR);Bacteria;Actinobacteriota;Actinobacteria;Nitriliruptorales;Nitriliruptoraceae;Nitriliruptor;	0.0	0	3	3	0	3	0	440582	145
Primers Thermococcales	SILVA (only NR);Bacteria;Actinobacteriota;Actinobacteria;Nitriliruptorales;Nitriliruptoraceae;YC-ZSS-LKJ90;	0.0	0	4	4	0	4	0	440581	145
Primers Thermococcales	SILVA (only NR);Bacteria;Actinobacteriota;Actinobacteria;PeM15;	0.0	0	95	94	0	94	1	440491	145
Primers Thermococcales	SILVA (only NR);Bacteria;Actinobacteriota;Actinobacteria;Propionibacteriales;	0.0	0	3584	3549	0	3549	35	437036	145
Primers Thermococcales	SILVA (only NR);Bacteria;Actinobacteriota;Actinobacteria;Propionibacteriales;Nocardioidaceae;	0.0	0	1197	1188	0	1188	9	439397	145
Primers Thermococcales	SILVA (only NR);Bacteria;Actinobacteriota;Actinobacteria;Propionibacteriales;Nocardioidaceae;Actinopolymorpha;	0.0	0	10	10	0	10	0	440575	145
Primers Thermococcales	SILVA (only NR);Bacteria;Actinobacteriota;Actinobacteria;Propionibacteriales;Nocardioidaceae;Aeromicrobium;	0.0	0	94	93	0	93	1	440492	145
Primers Thermococcales	SILVA (only NR);Bacteria;Actinobacteriota;Actinobacteria;Propionibacteriales;Nocardioidaceae;Flindersiella;	0.0	0	4	4	0	4	0	440581	145
Primers Thermococcales	SILVA (only NR);Bacteria;Actinobacteriota;Actinobacteria;Propionibacteriales;Nocardioidaceae;Kribbella;	0.0	0	81	81	0	81	0	440504	145
Primers Thermococcales	SILVA (only NR);Bacteria;Actinobacteriota;Actinobacteria;Propionibacteriales;Nocardioidaceae;Marmoricola;	0.0	0	75	74	0	74	1	440511	145
Primers Thermococcales	SILVA (only NR);Bacteria;Actinobacteriota;Actinobacteria;Propionibacteriales;Nocardioidaceae;Mumia;	0.0	0	7	7	0	7	0	440578	145
Primers Thermococcales	SILVA (only NR);Bacteria;Actinobacteriota;Actinobacteria;Propionibacteriales;Nocardioidaceae;Nocardioides;	0.0	0	839	833	0	833	6	439752	145
Primers Thermococcales	SILVA (only NR);Bacteria;Actinobacteriota;Actinobacteria;Propionibacteriales;Nocardioidaceae;Tenggerimyces;	0.0	0	3	3	0	3	0	440582	145
Primers Thermococcales	SILVA (only NR);Bacteria;Actinobacteriota;Actinobacteria;Propionibacteriales;Nocardioidaceae;Thermasporomyces;	0.0	0	1	1	0	1	0	440584	145
Primers Thermococcales	SILVA (only NR);Bacteria;Actinobacteriota;Actinobacteria;Propionibacteriales;Nocardioidaceae;uncultured;	0.0	0	81	80	0	80	1	440505	145
Primers Thermococcales	SILVA (only NR);Bacteria;Actinobacteriota;Actinobacteria;Propionibacteriales;Propionibacteriaceae;	0.0	0	2387	2361	0	2361	26	438224	145
Primers Thermococcales	SILVA (only NR);Bacteria;Actinobacteriota;Actinobacteria;Propionibacteriales;Propionibacteriaceae;Acidipropionibacterium;	0.0	0	21	20	0	20	1	440565	145
Primers Thermococcales	SILVA (only NR);Bacteria;Actinobacteriota;Actinobacteria;Propionibacteriales;Propionibacteriaceae;Aestuariimicrobium;	0.0	0	24	24	0	24	0	440561	145
Primers Thermococcales	SILVA (only NR);Bacteria;Actinobacteriota;Actinobacteria;Propionibacteriales;Propionibacteriaceae;Auraticoccus;	0.0	0	4	4	0	4	0	440581	145
Primers Thermococcales	SILVA (only NR);Bacteria;Actinobacteriota;Actinobacteria;Propionibacteriales;Propionibacteriaceae;Brooklawnia;	0.0	0	8	8	0	8	0	440577	145
Primers Thermococcales	SILVA (only NR);Bacteria;Actinobacteriota;Actinobacteria;Propionibacteriales;Propionibacteriaceae;Cutibacterium;	0.0	0	1643	1624	0	1624	19	438961	145
Primers Thermococcales	SILVA (only NR);Bacteria;Actinobacteriota;Actinobacteria;Propionibacteriales;Propionibacteriaceae;Friedmanniella;	0.0	0	65	64	0	64	1	440521	145
Primers Thermococcales	SILVA (only NR);Bacteria;Actinobacteriota;Actinobacteria;Propionibacteriales;Propionibacteriaceae;Granulicoccus;	0.0	0	3	3	0	3	0	440582	145
Primers Thermococcales	SILVA (only NR);Bacteria;Actinobacteriota;Actinobacteria;Propionibacteriales;Propionibacteriaceae;Haloactinopolyspora;	0.0	0	32	32	0	32	0	440553	145
Primers Thermococcales	SILVA (only NR);Bacteria;Actinobacteriota;Actinobacteria;Propionibacteriales;Propionibacteriaceae;Jiangella;	0.0	0	19	19	0	19	0	440566	145
Primers Thermococcales	SILVA (only NR);Bacteria;Actinobacteriota;Actinobacteria;Propionibacteriales;Propionibacteriaceae;Luteococcus;	0.0	0	13	13	0	13	0	440572	145
Primers Thermococcales	SILVA (only NR);Bacteria;Actinobacteriota;Actinobacteria;Propionibacteriales;Propionibacteriaceae;Marinilutecoccus;	0.0	0	10	10	0	10	0	440575	145
Primers Thermococcales	SILVA (only NR);Bacteria;Actinobacteriota;Actinobacteria;Propionibacteriales;Propionibacteriaceae;Microlunatus;	0.0	0	80	80	0	80	0	440505	145
Primers Thermococcales	SILVA (only NR);Bacteria;Actinobacteriota;Actinobacteria;Propionibacteriales;Propionibacteriaceae;Micropruina;	0.0	0	12	12	0	12	0	440573	145
Primers Thermococcales	SILVA (only NR);Bacteria;Actinobacteriota;Actinobacteria;Propionibacteriales;Propionibacteriaceae;Naumannella;	0.0	0	3	3	0	3	0	440582	145
Primers Thermococcales	SILVA (only NR);Bacteria;Actinobacteriota;Actinobacteria;Propionibacteriales;Propionibacteriaceae;Phytoactinopolyspora;	0.0	0	10	10	0	10	0	440575	145
Primers Thermococcales	SILVA (only NR);Bacteria;Actinobacteriota;Actinobacteria;Propionibacteriales;Propionibacteriaceae;Propionibacterium;	0.0	0	60	60	0	60	0	440525	145
Primers Thermococcales	SILVA (only NR);Bacteria;Actinobacteriota;Actinobacteria;Propionibacteriales;Propionibacteriaceae;Propionicicella;	0.0	0	30	30	0	30	0	440555	145
Primers Thermococcales	SILVA (only NR);Bacteria;Actinobacteriota;Actinobacteria;Propionibacteriales;Propionibacteriaceae;Propioniciclava;	0.0	0	39	39	0	39	0	440546	145
Primers Thermococcales	SILVA (only NR);Bacteria;Actinobacteriota;Actinobacteria;Propionibacteriales;Propionibacteriaceae;Propionicimonas;	0.0	0	13	13	0	13	0	440572	145
Primers Thermococcales	SILVA (only NR);Bacteria;Actinobacteriota;Actinobacteria;Propionibacteriales;Propionibacteriaceae;Propioniferax;	0.0	0	3	3	0	3	0	440582	145
Primers Thermococcales	SILVA (only NR);Bacteria;Actinobacteriota;Actinobacteria;Propionibacteriales;Propionibacteriaceae;Propionimicrobium;	0.0	0	6	6	0	6	0	440579	145
Primers Thermococcales	SILVA (only NR);Bacteria;Actinobacteriota;Actinobacteria;Propionibacteriales;Propionibacteriaceae;Pseudopropionibacterium;	0.0	0	78	78	0	78	0	440507	145
Primers Thermococcales	SILVA (only NR);Bacteria;Actinobacteriota;Actinobacteria;Propionibacteriales;Propionibacteriaceae;Raineyella;	0.0	0	11	11	0	11	0	440574	145
Primers Thermococcales	SILVA (only NR);Bacteria;Actinobacteriota;Actinobacteria;Propionibacteriales;Propionibacteriaceae;Tessaracoccus;	0.0	0	62	61	0	61	1	440524	145
Primers Thermococcales	SILVA (only NR);Bacteria;Actinobacteriota;Actinobacteria;Propionibacteriales;Propionibacteriaceae;uncultured;	0.0	0	127	123	0	123	4	440462	145
Primers Thermococcales	SILVA (only NR);Bacteria;Actinobacteriota;Actinobacteria;Pseudonocardiales;	0.0	0	1365	1351	0	1351	14	439234	145
Primers Thermococcales	SILVA (only NR);Bacteria;Actinobacteriota;Actinobacteria;Pseudonocardiales;Pseudonocardiaceae;	0.0	0	1365	1351	0	1351	14	439234	145
Primers Thermococcales	SILVA (only NR);Bacteria;Actinobacteriota;Actinobacteria;Pseudonocardiales;Pseudonocardiaceae;Actinoalloteichus;	0.0	0	14	14	0	14	0	440571	145
Primers Thermococcales	SILVA (only NR);Bacteria;Actinobacteriota;Actinobacteria;Pseudonocardiales;Pseudonocardiaceae;Actinokineospora;	0.0	0	29	29	0	29	0	440556	145
Primers Thermococcales	SILVA (only NR);Bacteria;Actinobacteriota;Actinobacteria;Pseudonocardiales;Pseudonocardiaceae;Actinomycetospora;	0.0	0	40	39	0	39	1	440546	145
Primers Thermococcales	SILVA (only NR);Bacteria;Actinobacteriota;Actinobacteria;Pseudonocardiales;Pseudonocardiaceae;Actinophytocola;	0.0	0	49	46	0	46	3	440539	145
Primers Thermococcales	SILVA (only NR);Bacteria;Actinobacteriota;Actinobacteria;Pseudonocardiales;Pseudonocardiaceae;Actinopolyspora;	0.0	0	31	31	0	31	0	440554	145
Primers Thermococcales	SILVA (only NR);Bacteria;Actinobacteriota;Actinobacteria;Pseudonocardiales;Pseudonocardiaceae;Actinorectispora;	0.0	0	9	9	0	9	0	440576	145
Primers Thermococcales	SILVA (only NR);Bacteria;Actinobacteriota;Actinobacteria;Pseudonocardiales;Pseudonocardiaceae;Actinosynnema;	0.0	0	8	8	0	8	0	440577	145
Primers Thermococcales	SILVA (only NR);Bacteria;Actinobacteriota;Actinobacteria;Pseudonocardiales;Pseudonocardiaceae;Alloactinosynnema;	0.0	0	7	7	0	7	0	440578	145
Primers Thermococcales	SILVA (only NR);Bacteria;Actinobacteriota;Actinobacteria;Pseudonocardiales;Pseudonocardiaceae;Allokutzneria;	0.0	0	5	5	0	5	0	440580	145
Primers Thermococcales	SILVA (only NR);Bacteria;Actinobacteriota;Actinobacteria;Pseudonocardiales;Pseudonocardiaceae;Amycolatopsis;	0.0	0	261	261	0	261	0	440324	145
Primers Thermococcales	SILVA (only NR);Bacteria;Actinobacteriota;Actinobacteria;Pseudonocardiales;Pseudonocardiaceae;Bounagaea;	0.0	0	1	1	0	1	0	440584	145
Primers Thermococcales	SILVA (only NR);Bacteria;Actinobacteriota;Actinobacteria;Pseudonocardiales;Pseudonocardiaceae;Crossiella;	0.0	0	142	139	0	139	3	440446	145
Primers Thermococcales	SILVA (only NR);Bacteria;Actinobacteriota;Actinobacteria;Pseudonocardiales;Pseudonocardiaceae;Goodfellowiella;	0.0	0	5	4	0	4	1	440581	145
Primers Thermococcales	SILVA (only NR);Bacteria;Actinobacteriota;Actinobacteria;Pseudonocardiales;Pseudonocardiaceae;Haloechinothrix;	0.0	0	1	1	0	1	0	440584	145
Primers Thermococcales	SILVA (only NR);Bacteria;Actinobacteriota;Actinobacteria;Pseudonocardiales;Pseudonocardiaceae;Halopolyspora;	0.0	0	4	4	0	4	0	440581	145
Primers Thermococcales	SILVA (only NR);Bacteria;Actinobacteriota;Actinobacteria;Pseudonocardiales;Pseudonocardiaceae;Herbihabitans;	0.0	0	4	4	0	4	0	440581	145
Primers Thermococcales	SILVA (only NR);Bacteria;Actinobacteriota;Actinobacteria;Pseudonocardiales;Pseudonocardiaceae;Kibdelosporangium;	0.0	0	24	24	0	24	0	440561	145
Primers Thermococcales	SILVA (only NR);Bacteria;Actinobacteriota;Actinobacteria;Pseudonocardiales;Pseudonocardiaceae;Kutzneria;	0.0	0	6	6	0	6	0	440579	145
Primers Thermococcales	SILVA (only NR);Bacteria;Actinobacteriota;Actinobacteria;Pseudonocardiales;Pseudonocardiaceae;Labedaea;	0.0	0	1	1	0	1	0	440584	145
Primers Thermococcales	SILVA (only NR);Bacteria;Actinobacteriota;Actinobacteria;Pseudonocardiales;Pseudonocardiaceae;Lechevalieria;	0.0	0	67	67	0	67	0	440518	145
Primers Thermococcales	SILVA (only NR);Bacteria;Actinobacteriota;Actinobacteria;Pseudonocardiales;Pseudonocardiaceae;Longimycelium;	0.0	0	8	8	0	8	0	440577	145
Primers Thermococcales	SILVA (only NR);Bacteria;Actinobacteriota;Actinobacteria;Pseudonocardiales;Pseudonocardiaceae;Prauserella;	0.0	0	26	26	0	26	0	440559	145
Primers Thermococcales	SILVA (only NR);Bacteria;Actinobacteriota;Actinobacteria;Pseudonocardiales;Pseudonocardiaceae;Pseudonocardia;	0.0	0	359	357	0	357	2	440228	145
Primers Thermococcales	SILVA (only NR);Bacteria;Actinobacteriota;Actinobacteria;Pseudonocardiales;Pseudonocardiaceae;Saccharomonospora;	0.0	0	71	70	0	70	1	440515	145
Primers Thermococcales	SILVA (only NR);Bacteria;Actinobacteriota;Actinobacteria;Pseudonocardiales;Pseudonocardiaceae;Saccharopolyspora;	0.0	0	98	97	0	97	1	440488	145
Primers Thermococcales	SILVA (only NR);Bacteria;Actinobacteriota;Actinobacteria;Pseudonocardiales;Pseudonocardiaceae;Saccharothrix;	0.0	0	57	55	0	55	2	440530	145
Primers Thermococcales	SILVA (only NR);Bacteria;Actinobacteriota;Actinobacteria;Pseudonocardiales;Pseudonocardiaceae;Sciscionella;	0.0	0	3	3	0	3	0	440582	145
Primers Thermococcales	SILVA (only NR);Bacteria;Actinobacteriota;Actinobacteria;Pseudonocardiales;Pseudonocardiaceae;Streptoalloteichus;	0.0	0	4	4	0	4	0	440581	145
Primers Thermococcales	SILVA (only NR);Bacteria;Actinobacteriota;Actinobacteria;Pseudonocardiales;Pseudonocardiaceae;Tamaricihabitans;	0.0	0	1	1	0	1	0	440584	145
Primers Thermococcales	SILVA (only NR);Bacteria;Actinobacteriota;Actinobacteria;Pseudonocardiales;Pseudonocardiaceae;Thermocrispum;	0.0	0	8	8	0	8	0	440577	145
Primers Thermococcales	SILVA (only NR);Bacteria;Actinobacteriota;Actinobacteria;Pseudonocardiales;Pseudonocardiaceae;Thermotunica;	0.0	0	2	2	0	2	0	440583	145
Primers Thermococcales	SILVA (only NR);Bacteria;Actinobacteriota;Actinobacteria;Pseudonocardiales;Pseudonocardiaceae;Umezawaea;	0.0	0	3	3	0	3	0	440582	145
Primers Thermococcales	SILVA (only NR);Bacteria;Actinobacteriota;Actinobacteria;Pseudonocardiales;Pseudonocardiaceae;Yuhushiella;	0.0	0	4	4	0	4	0	440581	145
Primers Thermococcales	SILVA (only NR);Bacteria;Actinobacteriota;Actinobacteria;Pseudonocardiales;Pseudonocardiaceae;uncultured;	0.0	0	3	3	0	3	0	440582	145
Primers Thermococcales	SILVA (only NR);Bacteria;Actinobacteriota;Actinobacteria;Streptomycetales;	0.0	0	6216	6122	0	6122	94	434463	145
Primers Thermococcales	SILVA (only NR);Bacteria;Actinobacteriota;Actinobacteria;Streptomycetales;Streptomycetaceae;	0.0	0	6216	6122	0	6122	94	434463	145
Primers Thermococcales	SILVA (only NR);Bacteria;Actinobacteriota;Actinobacteria;Streptomycetales;Streptomycetaceae;Allostreptomyces;	0.0	0	3	3	0	3	0	440582	145
Primers Thermococcales	SILVA (only NR);Bacteria;Actinobacteriota;Actinobacteria;Streptomycetales;Streptomycetaceae;E1B-B3-114;	0.0	0	2	2	0	2	0	440583	145
Primers Thermococcales	SILVA (only NR);Bacteria;Actinobacteriota;Actinobacteria;Streptomycetales;Streptomycetaceae;Kitasatospora;	0.0	0	168	165	0	165	3	440420	145
Primers Thermococcales	SILVA (only NR);Bacteria;Actinobacteriota;Actinobacteria;Streptomycetales;Streptomycetaceae;Streptacidiphilus;	0.0	0	31	31	0	31	0	440554	145
Primers Thermococcales	SILVA (only NR);Bacteria;Actinobacteriota;Actinobacteria;Streptomycetales;Streptomycetaceae;Streptomyces;	0.0	0	6011	5920	0	5920	91	434665	145
Primers Thermococcales	SILVA (only NR);Bacteria;Actinobacteriota;Actinobacteria;Streptosporangiales;	0.0	0	1229	1213	0	1213	16	439372	145
Primers Thermococcales	SILVA (only NR);Bacteria;Actinobacteriota;Actinobacteria;Streptosporangiales;Nocardiopsaceae;	0.0	0	355	347	0	347	8	440238	145
Primers Thermococcales	SILVA (only NR);Bacteria;Actinobacteriota;Actinobacteria;Streptosporangiales;Nocardiopsaceae;Actinorugispora;	0.0	0	1	1	0	1	0	440584	145
Primers Thermococcales	SILVA (only NR);Bacteria;Actinobacteriota;Actinobacteria;Streptosporangiales;Nocardiopsaceae;Allonocardiopsis;	0.0	0	1	1	0	1	0	440584	145
Primers Thermococcales	SILVA (only NR);Bacteria;Actinobacteriota;Actinobacteria;Streptosporangiales;Nocardiopsaceae;Allosalinactinospora;	0.0	0	2	2	0	2	0	440583	145
Primers Thermococcales	SILVA (only NR);Bacteria;Actinobacteriota;Actinobacteria;Streptosporangiales;Nocardiopsaceae;Haloactinospora;	0.0	0	1	1	0	1	0	440584	145
Primers Thermococcales	SILVA (only NR);Bacteria;Actinobacteriota;Actinobacteria;Streptosporangiales;Nocardiopsaceae;Lipingzhangella;	0.0	0	5	5	0	5	0	440580	145
Primers Thermococcales	SILVA (only NR);Bacteria;Actinobacteriota;Actinobacteria;Streptosporangiales;Nocardiopsaceae;Marinactinospora;	0.0	0	2	2	0	2	0	440583	145
Primers Thermococcales	SILVA (only NR);Bacteria;Actinobacteriota;Actinobacteria;Streptosporangiales;Nocardiopsaceae;Marinateneraspora;	0.0	0	1	1	0	1	0	440584	145
Primers Thermococcales	SILVA (only NR);Bacteria;Actinobacteriota;Actinobacteria;Streptosporangiales;Nocardiopsaceae;Murinocardiopsis;	0.0	0	1	1	0	1	0	440584	145
Primers Thermococcales	SILVA (only NR);Bacteria;Actinobacteriota;Actinobacteria;Streptosporangiales;Nocardiopsaceae;Nocardiopsis;	0.0	0	291	283	0	283	8	440302	145
Primers Thermococcales	SILVA (only NR);Bacteria;Actinobacteriota;Actinobacteria;Streptosporangiales;Nocardiopsaceae;Salinactinospora;	0.0	0	1	1	0	1	0	440584	145
Primers Thermococcales	SILVA (only NR);Bacteria;Actinobacteriota;Actinobacteria;Streptosporangiales;Nocardiopsaceae;Spinactinospora;	0.0	0	1	1	0	1	0	440584	145
Primers Thermococcales	SILVA (only NR);Bacteria;Actinobacteriota;Actinobacteria;Streptosporangiales;Nocardiopsaceae;Streptomonospora;	0.0	0	23	23	0	23	0	440562	145
Primers Thermococcales	SILVA (only NR);Bacteria;Actinobacteriota;Actinobacteria;Streptosporangiales;Nocardiopsaceae;Thermobifida;	0.0	0	19	19	0	19	0	440566	145
Primers Thermococcales	SILVA (only NR);Bacteria;Actinobacteriota;Actinobacteria;Streptosporangiales;Nocardiopsaceae;uncultured;	0.0	0	2	2	0	2	0	440583	145
Primers Thermococcales	SILVA (only NR);Bacteria;Actinobacteriota;Actinobacteria;Streptosporangiales;Streptosporangiaceae;	0.0	0	497	490	0	490	7	440095	145
Primers Thermococcales	SILVA (only NR);Bacteria;Actinobacteriota;Actinobacteria;Streptosporangiales;Streptosporangiaceae;Acrocarpospora;	0.0	0	10	10	0	10	0	440575	145
Primers Thermococcales	SILVA (only NR);Bacteria;Actinobacteriota;Actinobacteria;Streptosporangiales;Streptosporangiaceae;Herbidospora;	0.0	0	8	8	0	8	0	440577	145
Primers Thermococcales	SILVA (only NR);Bacteria;Actinobacteriota;Actinobacteria;Streptosporangiales;Streptosporangiaceae;Microbispora;	0.0	0	53	51	0	51	2	440534	145
Primers Thermococcales	SILVA (only NR);Bacteria;Actinobacteriota;Actinobacteria;Streptosporangiales;Streptosporangiaceae;Microtetraspora;	0.0	0	8	7	0	7	1	440578	145
Primers Thermococcales	SILVA (only NR);Bacteria;Actinobacteriota;Actinobacteria;Streptosporangiales;Streptosporangiaceae;Nonomuraea;	0.0	0	195	195	0	195	0	440390	145
Primers Thermococcales	SILVA (only NR);Bacteria;Actinobacteriota;Actinobacteria;Streptosporangiales;Streptosporangiaceae;Planobispora;	0.0	0	4	4	0	4	0	440581	145
Primers Thermococcales	SILVA (only NR);Bacteria;Actinobacteriota;Actinobacteria;Streptosporangiales;Streptosporangiaceae;Planomonospora;	0.0	0	10	10	0	10	0	440575	145
Primers Thermococcales	SILVA (only NR);Bacteria;Actinobacteriota;Actinobacteria;Streptosporangiales;Streptosporangiaceae;Planotetraspora;	0.0	0	14	13	0	13	1	440572	145
Primers Thermococcales	SILVA (only NR);Bacteria;Actinobacteriota;Actinobacteria;Streptosporangiales;Streptosporangiaceae;Sinosporangium;	0.0	0	3	3	0	3	0	440582	145
Primers Thermococcales	SILVA (only NR);Bacteria;Actinobacteriota;Actinobacteria;Streptosporangiales;Streptosporangiaceae;Sphaerimonospora;	0.0	0	6	6	0	6	0	440579	145
Primers Thermococcales	SILVA (only NR);Bacteria;Actinobacteriota;Actinobacteria;Streptosporangiales;Streptosporangiaceae;Sphaerisporangium;	0.0	0	48	48	0	48	0	440537	145
Primers Thermococcales	SILVA (only NR);Bacteria;Actinobacteriota;Actinobacteria;Streptosporangiales;Streptosporangiaceae;Streptosporangium;	0.0	0	116	113	0	113	3	440472	145
Primers Thermococcales	SILVA (only NR);Bacteria;Actinobacteriota;Actinobacteria;Streptosporangiales;Streptosporangiaceae;Thermoactinospora;	0.0	0	1	1	0	1	0	440584	145
Primers Thermococcales	SILVA (only NR);Bacteria;Actinobacteriota;Actinobacteria;Streptosporangiales;Streptosporangiaceae;Thermocatellispora;	0.0	0	3	3	0	3	0	440582	145
Primers Thermococcales	SILVA (only NR);Bacteria;Actinobacteriota;Actinobacteria;Streptosporangiales;Streptosporangiaceae;Thermopolyspora;	0.0	0	4	4	0	4	0	440581	145
Primers Thermococcales	SILVA (only NR);Bacteria;Actinobacteriota;Actinobacteria;Streptosporangiales;Streptosporangiaceae;uncultured;	0.0	0	6	6	0	6	0	440579	145
Primers Thermococcales	SILVA (only NR);Bacteria;Actinobacteriota;Actinobacteria;Streptosporangiales;Streptosporangiales Incertae Sedis;	0.0	0	6	6	0	6	0	440579	145
Primers Thermococcales	SILVA (only NR);Bacteria;Actinobacteriota;Actinobacteria;Streptosporangiales;Streptosporangiales Incertae Sedis;Motilibacter;	0.0	0	6	6	0	6	0	440579	145
Primers Thermococcales	SILVA (only NR);Bacteria;Actinobacteriota;Actinobacteria;Streptosporangiales;Thermomonosporaceae;	0.0	0	369	368	0	368	1	440217	145
Primers Thermococcales	SILVA (only NR);Bacteria;Actinobacteriota;Actinobacteria;Streptosporangiales;Thermomonosporaceae;Actinoallomurus;	0.0	0	42	41	0	41	1	440544	145
Primers Thermococcales	SILVA (only NR);Bacteria;Actinobacteriota;Actinobacteria;Streptosporangiales;Thermomonosporaceae;Actinocorallia;	0.0	0	26	26	0	26	0	440559	145
Primers Thermococcales	SILVA (only NR);Bacteria;Actinobacteriota;Actinobacteria;Streptosporangiales;Thermomonosporaceae;Actinomadura;	0.0	0	242	242	0	242	0	440343	145
Primers Thermococcales	SILVA (only NR);Bacteria;Actinobacteriota;Actinobacteria;Streptosporangiales;Thermomonosporaceae;Spirillospora;	0.0	0	7	7	0	7	0	440578	145
Primers Thermococcales	SILVA (only NR);Bacteria;Actinobacteriota;Actinobacteria;Streptosporangiales;Thermomonosporaceae;Thermobispora;	0.0	0	9	9	0	9	0	440576	145
Primers Thermococcales	SILVA (only NR);Bacteria;Actinobacteriota;Actinobacteria;Streptosporangiales;Thermomonosporaceae;Thermomonospora;	0.0	0	9	9	0	9	0	440576	145
Primers Thermococcales	SILVA (only NR);Bacteria;Actinobacteriota;Actinobacteria;Streptosporangiales;Thermomonosporaceae;Thermostaphylospora;	0.0	0	10	10	0	10	0	440575	145
Primers Thermococcales	SILVA (only NR);Bacteria;Actinobacteriota;Actinobacteria;Streptosporangiales;Thermomonosporaceae;[Streptomyces] thermoautotrophicus;	0.0	0	3	3	0	3	0	440582	145
Primers Thermococcales	SILVA (only NR);Bacteria;Actinobacteriota;Actinobacteria;Streptosporangiales;Thermomonosporaceae;uncultured;	0.0	0	4	4	0	4	0	440581	145
Primers Thermococcales	SILVA (only NR);Bacteria;Actinobacteriota;Actinobacteria;uncultured;	0.0	0	15	15	0	15	0	440570	145
Primers Thermococcales	SILVA (only NR);Bacteria;Actinobacteriota;Coriobacteriia;	0.0	0	1162	1155	0	1155	7	439430	145
Primers Thermococcales	SILVA (only NR);Bacteria;Actinobacteriota;Coriobacteriia;CG2-30-50-142;	0.0	0	8	8	0	8	0	440577	145
Primers Thermococcales	SILVA (only NR);Bacteria;Actinobacteriota;Coriobacteriia;Coriobacteriales;	0.0	0	1040	1036	0	1036	4	439549	145
Primers Thermococcales	SILVA (only NR);Bacteria;Actinobacteriota;Coriobacteriia;Coriobacteriales;Atopobiaceae;	0.0	0	211	210	0	210	1	440375	145
Primers Thermococcales	SILVA (only NR);Bacteria;Actinobacteriota;Coriobacteriia;Coriobacteriales;Atopobiaceae;Atopobium;	0.0	0	75	75	0	75	0	440510	145
Primers Thermococcales	SILVA (only NR);Bacteria;Actinobacteriota;Coriobacteriia;Coriobacteriales;Atopobiaceae;Coriobacteriaceae UCG-002;	0.0	0	17	16	0	16	1	440569	145
Primers Thermococcales	SILVA (only NR);Bacteria;Actinobacteriota;Coriobacteriia;Coriobacteriales;Atopobiaceae;Coriobacteriaceae UCG-003;	0.0	0	9	9	0	9	0	440576	145
Primers Thermococcales	SILVA (only NR);Bacteria;Actinobacteriota;Coriobacteriia;Coriobacteriales;Atopobiaceae;Libanicoccus;	0.0	0	15	15	0	15	0	440570	145
Primers Thermococcales	SILVA (only NR);Bacteria;Actinobacteriota;Coriobacteriia;Coriobacteriales;Atopobiaceae;Olsenella;	0.0	0	86	86	0	86	0	440499	145
Primers Thermococcales	SILVA (only NR);Bacteria;Actinobacteriota;Coriobacteriia;Coriobacteriales;Atopobiaceae;uncultured;	0.0	0	7	7	0	7	0	440578	145
Primers Thermococcales	SILVA (only NR);Bacteria;Actinobacteriota;Coriobacteriia;Coriobacteriales;Coriobacteriaceae;	0.0	0	351	349	0	349	2	440236	145
Primers Thermococcales	SILVA (only NR);Bacteria;Actinobacteriota;Coriobacteriia;Coriobacteriales;Coriobacteriaceae;Collinsella;	0.0	0	334	332	0	332	2	440253	145
Primers Thermococcales	SILVA (only NR);Bacteria;Actinobacteriota;Coriobacteriia;Coriobacteriales;Coriobacteriaceae;Coriobacterium;	0.0	0	8	8	0	8	0	440577	145
Primers Thermococcales	SILVA (only NR);Bacteria;Actinobacteriota;Coriobacteriia;Coriobacteriales;Coriobacteriaceae;Enorma;	0.0	0	9	9	0	9	0	440576	145
Primers Thermococcales	SILVA (only NR);Bacteria;Actinobacteriota;Coriobacteriia;Coriobacteriales;Coriobacteriales Incertae Sedis;	0.0	0	68	68	0	68	0	440517	145
Primers Thermococcales	SILVA (only NR);Bacteria;Actinobacteriota;Coriobacteriia;Coriobacteriales;Coriobacteriales Incertae Sedis;Phoenicibacter;	0.0	0	8	8	0	8	0	440577	145
Primers Thermococcales	SILVA (only NR);Bacteria;Actinobacteriota;Coriobacteriia;Coriobacteriales;Coriobacteriales Incertae Sedis;Raoultibacter;	0.0	0	16	16	0	16	0	440569	145
Primers Thermococcales	SILVA (only NR);Bacteria;Actinobacteriota;Coriobacteriia;Coriobacteriales;Coriobacteriales Incertae Sedis;uncultured;	0.0	0	44	44	0	44	0	440541	145
Primers Thermococcales	SILVA (only NR);Bacteria;Actinobacteriota;Coriobacteriia;Coriobacteriales;Eggerthellaceae;	0.0	0	387	386	0	386	1	440199	145
Primers Thermococcales	SILVA (only NR);Bacteria;Actinobacteriota;Coriobacteriia;Coriobacteriales;Eggerthellaceae;Adlercreutzia;	0.0	0	10	10	0	10	0	440575	145
Primers Thermococcales	SILVA (only NR);Bacteria;Actinobacteriota;Coriobacteriia;Coriobacteriales;Eggerthellaceae;Asaccharobacter;	0.0	0	2	2	0	2	0	440583	145
Primers Thermococcales	SILVA (only NR);Bacteria;Actinobacteriota;Coriobacteriia;Coriobacteriales;Eggerthellaceae;CHKCI002;	0.0	0	2	2	0	2	0	440583	145
Primers Thermococcales	SILVA (only NR);Bacteria;Actinobacteriota;Coriobacteriia;Coriobacteriales;Eggerthellaceae;Cryptobacterium;	0.0	0	3	3	0	3	0	440582	145
Primers Thermococcales	SILVA (only NR);Bacteria;Actinobacteriota;Coriobacteriia;Coriobacteriales;Eggerthellaceae;DNF00809;	0.0	0	13	13	0	13	0	440572	145
Primers Thermococcales	SILVA (only NR);Bacteria;Actinobacteriota;Coriobacteriia;Coriobacteriales;Eggerthellaceae;Denitrobacterium;	0.0	0	4	4	0	4	0	440581	145
Primers Thermococcales	SILVA (only NR);Bacteria;Actinobacteriota;Coriobacteriia;Coriobacteriales;Eggerthellaceae;Eggerthella;	0.0	0	32	32	0	32	0	440553	145
Primers Thermococcales	SILVA (only NR);Bacteria;Actinobacteriota;Coriobacteriia;Coriobacteriales;Eggerthellaceae;Enterorhabdus;	0.0	0	136	135	0	135	1	440450	145
Primers Thermococcales	SILVA (only NR);Bacteria;Actinobacteriota;Coriobacteriia;Coriobacteriales;Eggerthellaceae;Enteroscipio;	0.0	0	2	2	0	2	0	440583	145
Primers Thermococcales	SILVA (only NR);Bacteria;Actinobacteriota;Coriobacteriia;Coriobacteriales;Eggerthellaceae;Gordonibacter;	0.0	0	23	23	0	23	0	440562	145
Primers Thermococcales	SILVA (only NR);Bacteria;Actinobacteriota;Coriobacteriia;Coriobacteriales;Eggerthellaceae;Paraeggerthella;	0.0	0	7	7	0	7	0	440578	145
Primers Thermococcales	SILVA (only NR);Bacteria;Actinobacteriota;Coriobacteriia;Coriobacteriales;Eggerthellaceae;Parvibacter;	0.0	0	6	6	0	6	0	440579	145
Primers Thermococcales	SILVA (only NR);Bacteria;Actinobacteriota;Coriobacteriia;Coriobacteriales;Eggerthellaceae;Senegalimassilia;	0.0	0	24	24	0	24	0	440561	145
Primers Thermococcales	SILVA (only NR);Bacteria;Actinobacteriota;Coriobacteriia;Coriobacteriales;Eggerthellaceae;Slackia;	0.0	0	51	51	0	51	0	440534	145
Primers Thermococcales	SILVA (only NR);Bacteria;Actinobacteriota;Coriobacteriia;Coriobacteriales;Eggerthellaceae;uncultured;	0.0	0	72	72	0	72	0	440513	145
Primers Thermococcales	SILVA (only NR);Bacteria;Actinobacteriota;Coriobacteriia;Coriobacteriales;uncultured;	0.0	0	22	22	0	22	0	440563	145
Primers Thermococcales	SILVA (only NR);Bacteria;Actinobacteriota;Coriobacteriia;FS118-23B-02;	0.0	0	11	11	0	11	0	440574	145
Primers Thermococcales	SILVA (only NR);Bacteria;Actinobacteriota;Coriobacteriia;OPB41;	0.0	0	103	100	0	100	3	440485	145
Primers Thermococcales	SILVA (only NR);Bacteria;Actinobacteriota;MB-A2-108;	0.0	0	194	188	0	188	6	440397	145
Primers Thermococcales	SILVA (only NR);Bacteria;Actinobacteriota;RBG-16-55-12;	0.0	0	32	29	0	29	3	440556	145
Primers Thermococcales	SILVA (only NR);Bacteria;Actinobacteriota;Rubrobacteria;	0.0	0	261	253	0	253	8	440332	145
Primers Thermococcales	SILVA (only NR);Bacteria;Actinobacteriota;Rubrobacteria;Rubrobacterales;	0.0	0	261	253	0	253	8	440332	145
Primers Thermococcales	SILVA (only NR);Bacteria;Actinobacteriota;Rubrobacteria;Rubrobacterales;Rubrobacteriaceae;	0.0	0	261	253	0	253	8	440332	145
Primers Thermococcales	SILVA (only NR);Bacteria;Actinobacteriota;Rubrobacteria;Rubrobacterales;Rubrobacteriaceae;Rubrobacter;	0.0	0	261	253	0	253	8	440332	145
Primers Thermococcales	SILVA (only NR);Bacteria;Actinobacteriota;Thermoleophilia;	0.0	0	1750	1709	0	1709	41	438876	145
Primers Thermococcales	SILVA (only NR);Bacteria;Actinobacteriota;Thermoleophilia;Gaiellales;	0.0	0	1029	1002	0	1002	27	439583	145
Primers Thermococcales	SILVA (only NR);Bacteria;Actinobacteriota;Thermoleophilia;Gaiellales;Gaiellaceae;	0.0	0	203	197	0	197	6	440388	145
Primers Thermococcales	SILVA (only NR);Bacteria;Actinobacteriota;Thermoleophilia;Gaiellales;Gaiellaceae;Gaiella;	0.0	0	203	197	0	197	6	440388	145
Primers Thermococcales	SILVA (only NR);Bacteria;Actinobacteriota;Thermoleophilia;Gaiellales;uncultured;	0.0	0	823	802	0	802	21	439783	145
Primers Thermococcales	SILVA (only NR);Bacteria;Actinobacteriota;Thermoleophilia;Solirubrobacterales;	0.0	0	692	678	0	678	14	439907	145
Primers Thermococcales	SILVA (only NR);Bacteria;Actinobacteriota;Thermoleophilia;Solirubrobacterales;67-14;	0.0	0	327	321	0	321	6	440264	145
Primers Thermococcales	SILVA (only NR);Bacteria;Actinobacteriota;Thermoleophilia;Solirubrobacterales;Solirubrobacteraceae;	0.0	0	365	357	0	357	8	440228	145
Primers Thermococcales	SILVA (only NR);Bacteria;Actinobacteriota;Thermoleophilia;Solirubrobacterales;Solirubrobacteraceae;Conexibacter;	0.0	0	110	109	0	109	1	440476	145
Primers Thermococcales	SILVA (only NR);Bacteria;Actinobacteriota;Thermoleophilia;Solirubrobacterales;Solirubrobacteraceae;JCM 18997;	0.0	0	5	5	0	5	0	440580	145
Primers Thermococcales	SILVA (only NR);Bacteria;Actinobacteriota;Thermoleophilia;Solirubrobacterales;Solirubrobacteraceae;Parviterribacter;	0.0	0	13	13	0	13	0	440572	145
Primers Thermococcales	SILVA (only NR);Bacteria;Actinobacteriota;Thermoleophilia;Solirubrobacterales;Solirubrobacteraceae;Patulibacter;	0.0	0	17	17	0	17	0	440568	145
Primers Thermococcales	SILVA (only NR);Bacteria;Actinobacteriota;Thermoleophilia;Solirubrobacterales;Solirubrobacteraceae;Solirubrobacter;	0.0	0	183	177	0	177	6	440408	145
Primers Thermococcales	SILVA (only NR);Bacteria;Actinobacteriota;Thermoleophilia;Solirubrobacterales;Solirubrobacteraceae;uncultured;	0.0	0	34	33	0	33	1	440552	145
Primers Thermococcales	SILVA (only NR);Bacteria;Actinobacteriota;Thermoleophilia;Thermophilales;	0.0	0	5	5	0	5	0	440580	145
Primers Thermococcales	SILVA (only NR);Bacteria;Actinobacteriota;Thermoleophilia;Thermophilales;Thermoleophilaceae;	0.0	0	5	5	0	5	0	440580	145
Primers Thermococcales	SILVA (only NR);Bacteria;Actinobacteriota;Thermoleophilia;Thermophilales;Thermoleophilaceae;Thermoleophilum;	0.0	0	5	5	0	5	0	440580	145
Primers Thermococcales	SILVA (only NR);Bacteria;Actinobacteriota;Thermoleophilia;uncultured;	0.0	0	24	24	0	24	0	440561	145
Primers Thermococcales	SILVA (only NR);Bacteria;Actinobacteriota;WCHB1-81;	0.0	0	89	86	0	86	3	440499	145
Primers Thermococcales	SILVA (only NR);Bacteria;Aerophobota;	0.0	0	70	70	0	70	0	440515	145
Primers Thermococcales	SILVA (only NR);Bacteria;Aerophobota;Aerophobia;	0.0	0	70	70	0	70	0	440515	145
Primers Thermococcales	SILVA (only NR);Bacteria;Aerophobota;Aerophobia;Aerophobales;	0.0	0	70	70	0	70	0	440515	145
Primers Thermococcales	SILVA (only NR);Bacteria;AncK6;	0.0	0	23	23	0	23	0	440562	145
Primers Thermococcales	SILVA (only NR);Bacteria;Apal-E12;	0.0	0	3	3	0	3	0	440582	145
Primers Thermococcales	SILVA (only NR);Bacteria;Aquificota;	0.0	0	253	246	0	246	7	440339	145
Primers Thermococcales	SILVA (only NR);Bacteria;Aquificota;Aquificae;	0.0	0	226	219	0	219	7	440366	145
Primers Thermococcales	SILVA (only NR);Bacteria;Aquificota;Aquificae;Aquificales;	0.0	0	130	125	0	125	5	440460	145
Primers Thermococcales	SILVA (only NR);Bacteria;Aquificota;Aquificae;Aquificales;Aquificaceae;	0.0	0	90	88	0	88	2	440497	145
Primers Thermococcales	SILVA (only NR);Bacteria;Aquificota;Aquificae;Aquificales;Aquificaceae;Aquifex;	0.0	0	3	3	0	3	0	440582	145
Primers Thermococcales	SILVA (only NR);Bacteria;Aquificota;Aquificae;Aquificales;Aquificaceae;Hydrogenivirga;	0.0	0	4	4	0	4	0	440581	145
Primers Thermococcales	SILVA (only NR);Bacteria;Aquificota;Aquificae;Aquificales;Aquificaceae;Hydrogenobacter;	0.0	0	30	30	0	30	0	440555	145
Primers Thermococcales	SILVA (only NR);Bacteria;Aquificota;Aquificae;Aquificales;Aquificaceae;Thermocrinis;	0.0	0	48	46	0	46	2	440539	145
Primers Thermococcales	SILVA (only NR);Bacteria;Aquificota;Aquificae;Aquificales;Aquificaceae;uncultured;	0.0	0	2	2	0	2	0	440583	145
Primers Thermococcales	SILVA (only NR);Bacteria;Aquificota;Aquificae;Aquificales;Hydrogenobaculaceae;	0.0	0	40	37	0	37	3	440548	145
Primers Thermococcales	SILVA (only NR);Bacteria;Aquificota;Aquificae;Aquificales;Hydrogenobaculaceae;Hydrogenobaculum;	0.0	0	40	37	0	37	3	440548	145
Primers Thermococcales	SILVA (only NR);Bacteria;Aquificota;Aquificae;Hydrogenothermales;	0.0	0	96	94	0	94	2	440491	145
Primers Thermococcales	SILVA (only NR);Bacteria;Aquificota;Aquificae;Hydrogenothermales;Hydrogenothermaceae;	0.0	0	96	94	0	94	2	440491	145
Primers Thermococcales	SILVA (only NR);Bacteria;Aquificota;Aquificae;Hydrogenothermales;Hydrogenothermaceae;Hydrogenothermus;	0.0	0	7	7	0	7	0	440578	145
Primers Thermococcales	SILVA (only NR);Bacteria;Aquificota;Aquificae;Hydrogenothermales;Hydrogenothermaceae;Persephonella;	0.0	0	16	16	0	16	0	440569	145
Primers Thermococcales	SILVA (only NR);Bacteria;Aquificota;Aquificae;Hydrogenothermales;Hydrogenothermaceae;Sulfurihydrogenibium;	0.0	0	54	53	0	53	1	440532	145
Primers Thermococcales	SILVA (only NR);Bacteria;Aquificota;Aquificae;Hydrogenothermales;Hydrogenothermaceae;Venenivibrio;	0.0	0	9	8	0	8	1	440577	145
Primers Thermococcales	SILVA (only NR);Bacteria;Aquificota;Aquificae;Hydrogenothermales;Hydrogenothermaceae;uncultured;	0.0	0	7	7	0	7	0	440578	145
Primers Thermococcales	SILVA (only NR);Bacteria;Aquificota;Desulfurobacteriia;	0.0	0	27	27	0	27	0	440558	145
Primers Thermococcales	SILVA (only NR);Bacteria;Aquificota;Desulfurobacteriia;Desulfurobacteriales;	0.0	0	27	27	0	27	0	440558	145
Primers Thermococcales	SILVA (only NR);Bacteria;Aquificota;Desulfurobacteriia;Desulfurobacteriales;Desulfurobacteriaceae;	0.0	0	27	27	0	27	0	440558	145
Primers Thermococcales	SILVA (only NR);Bacteria;Aquificota;Desulfurobacteriia;Desulfurobacteriales;Desulfurobacteriaceae;Balnearium;	0.0	0	2	2	0	2	0	440583	145
Primers Thermococcales	SILVA (only NR);Bacteria;Aquificota;Desulfurobacteriia;Desulfurobacteriales;Desulfurobacteriaceae;Desulfurobacterium;	0.0	0	18	18	0	18	0	440567	145
Primers Thermococcales	SILVA (only NR);Bacteria;Aquificota;Desulfurobacteriia;Desulfurobacteriales;Desulfurobacteriaceae;Phorcysia;	0.0	0	1	1	0	1	0	440584	145
Primers Thermococcales	SILVA (only NR);Bacteria;Aquificota;Desulfurobacteriia;Desulfurobacteriales;Desulfurobacteriaceae;Thermovibrio;	0.0	0	5	5	0	5	0	440580	145
Primers Thermococcales	SILVA (only NR);Bacteria;Armatimonadota;	0.0	0	776	765	0	765	11	439820	145
Primers Thermococcales	SILVA (only NR);Bacteria;Armatimonadota;Armatimonadia;	0.0	0	156	153	0	153	3	440432	145
Primers Thermococcales	SILVA (only NR);Bacteria;Armatimonadota;Armatimonadia;Armatimonadales;	0.0	0	156	153	0	153	3	440432	145
Primers Thermococcales	SILVA (only NR);Bacteria;Armatimonadota;Armatimonadia;Armatimonadales;Armatimonadaceae;	0.0	0	12	12	0	12	0	440573	145
Primers Thermococcales	SILVA (only NR);Bacteria;Armatimonadota;Armatimonadia;Armatimonadales;Armatimonadaceae;Armatimonas;	0.0	0	12	12	0	12	0	440573	145
Primers Thermococcales	SILVA (only NR);Bacteria;Armatimonadota;Chthonomonadetes;	0.0	0	88	86	0	86	2	440499	145
Primers Thermococcales	SILVA (only NR);Bacteria;Armatimonadota;Chthonomonadetes;Chthonomonadales;	0.0	0	88	86	0	86	2	440499	145
Primers Thermococcales	SILVA (only NR);Bacteria;Armatimonadota;Chthonomonadetes;Chthonomonadales;Chthonomonadaceae;	0.0	0	34	33	0	33	1	440552	145
Primers Thermococcales	SILVA (only NR);Bacteria;Armatimonadota;Chthonomonadetes;Chthonomonadales;Chthonomonadaceae;Chthonomonas;	0.0	0	34	33	0	33	1	440552	145
Primers Thermococcales	SILVA (only NR);Bacteria;Armatimonadota;DG-56;	0.0	0	21	20	0	20	1	440565	145
Primers Thermococcales	SILVA (only NR);Bacteria;Armatimonadota;Fimbriimonadia;	0.0	0	220	219	0	219	1	440366	145
Primers Thermococcales	SILVA (only NR);Bacteria;Armatimonadota;Fimbriimonadia;Fimbriimonadales;	0.0	0	220	219	0	219	1	440366	145
Primers Thermococcales	SILVA (only NR);Bacteria;Armatimonadota;Fimbriimonadia;Fimbriimonadales;Fimbriimonadaceae;	0.0	0	172	171	0	171	1	440414	145
Primers Thermococcales	SILVA (only NR);Bacteria;Armatimonadota;Fimbriimonadia;Fimbriimonadales;Fimbriimonadaceae;Fimbriimonas;	0.0	0	7	7	0	7	0	440578	145
Primers Thermococcales	SILVA (only NR);Bacteria;Armatimonadota;uncultured;	0.0	0	291	287	0	287	4	440298	145
Primers Thermococcales	SILVA (only NR);Bacteria;BHI80-139;	0.0	0	41	41	0	41	0	440544	145
Primers Thermococcales	SILVA (only NR);Bacteria;Bacteroidota;	0.0	0	45751	45210	0	45210	541	395375	145
Primers Thermococcales	SILVA (only NR);Bacteria;Bacteroidota;Bacteroidia;	0.0	0	42694	42179	0	42179	515	398406	145
Primers Thermococcales	SILVA (only NR);Bacteria;Bacteroidota;Bacteroidia;Bacteroidales;	0.0	0	21842	21619	0	21619	223	418966	145
Primers Thermococcales	SILVA (only NR);Bacteria;Bacteroidota;Bacteroidia;Bacteroidales;009E01-B-SD-P15;	0.0	0	9	9	0	9	0	440576	145
Primers Thermococcales	SILVA (only NR);Bacteria;Bacteroidota;Bacteroidia;Bacteroidales;3M1PL1-52 termite group;	0.0	0	13	13	0	13	0	440572	145
Primers Thermococcales	SILVA (only NR);Bacteria;Bacteroidota;Bacteroidia;Bacteroidales;Bacteroidaceae;	0.0	0	3631	3606	0	3606	25	436979	145
Primers Thermococcales	SILVA (only NR);Bacteria;Bacteroidota;Bacteroidia;Bacteroidales;Bacteroidaceae;Bacteroides;	0.0	0	3631	3606	0	3606	25	436979	145
Primers Thermococcales	SILVA (only NR);Bacteria;Bacteroidota;Bacteroidia;Bacteroidales;Bacteroidales BS11 gut group;	0.0	0	97	97	0	97	0	440488	145
Primers Thermococcales	SILVA (only NR);Bacteria;Bacteroidota;Bacteroidia;Bacteroidales;Bacteroidales Incertae Sedis;	0.0	0	3	3	0	3	0	440582	145
Primers Thermococcales	SILVA (only NR);Bacteria;Bacteroidota;Bacteroidia;Bacteroidales;Bacteroidales Incertae Sedis;Phocaeicola;	0.0	0	3	3	0	3	0	440582	145
Primers Thermococcales	SILVA (only NR);Bacteria;Bacteroidota;Bacteroidia;Bacteroidales;Bacteroidales RF16 group;	0.0	0	125	125	0	125	0	440460	145
Primers Thermococcales	SILVA (only NR);Bacteria;Bacteroidota;Bacteroidia;Bacteroidales;Bacteroidales UCG-001;	0.0	0	133	133	0	133	0	440452	145
Primers Thermococcales	SILVA (only NR);Bacteria;Bacteroidota;Bacteroidia;Bacteroidales;Bacteroidetes BD2-2;	0.0	0	586	575	0	575	11	440010	145
Primers Thermococcales	SILVA (only NR);Bacteria;Bacteroidota;Bacteroidia;Bacteroidales;Bacteroidetes vadinHA17;	0.0	0	333	328	0	328	5	440257	145
Primers Thermococcales	SILVA (only NR);Bacteria;Bacteroidota;Bacteroidia;Bacteroidales;Barnesiellaceae;	0.0	0	140	138	0	138	2	440447	145
Primers Thermococcales	SILVA (only NR);Bacteria;Bacteroidota;Bacteroidia;Bacteroidales;Barnesiellaceae;Barnesiella;	0.0	0	84	83	0	83	1	440502	145
Primers Thermococcales	SILVA (only NR);Bacteria;Bacteroidota;Bacteroidia;Bacteroidales;Barnesiellaceae;Coprobacter;	0.0	0	26	26	0	26	0	440559	145
Primers Thermococcales	SILVA (only NR);Bacteria;Bacteroidota;Bacteroidia;Bacteroidales;Barnesiellaceae;uncultured;	0.0	0	30	29	0	29	1	440556	145
Primers Thermococcales	SILVA (only NR);Bacteria;Bacteroidota;Bacteroidia;Bacteroidales;CAP-aah99b04;	0.0	0	5	5	0	5	0	440580	145
Primers Thermococcales	SILVA (only NR);Bacteria;Bacteroidota;Bacteroidia;Bacteroidales;COB P4-1 termite group;	0.0	0	11	11	0	11	0	440574	145
Primers Thermococcales	SILVA (only NR);Bacteria;Bacteroidota;Bacteroidia;Bacteroidales;CR-115;	0.0	0	4	4	0	4	0	440581	145
Primers Thermococcales	SILVA (only NR);Bacteria;Bacteroidota;Bacteroidia;Bacteroidales;Dysgonomonadaceae;	0.0	0	876	867	0	867	9	439718	145
Primers Thermococcales	SILVA (only NR);Bacteria;Bacteroidota;Bacteroidia;Bacteroidales;Dysgonomonadaceae;Candidatus Armantifilum;	0.0	0	44	42	0	42	2	440543	145
Primers Thermococcales	SILVA (only NR);Bacteria;Bacteroidota;Bacteroidia;Bacteroidales;Dysgonomonadaceae;Candidatus Azobacteroides;	0.0	0	23	23	0	23	0	440562	145
Primers Thermococcales	SILVA (only NR);Bacteria;Bacteroidota;Bacteroidia;Bacteroidales;Dysgonomonadaceae;Candidatus Symbiothrix;	0.0	0	75	74	0	74	1	440511	145
Primers Thermococcales	SILVA (only NR);Bacteria;Bacteroidota;Bacteroidia;Bacteroidales;Dysgonomonadaceae;Dysgonomonas;	0.0	0	159	159	0	159	0	440426	145
Primers Thermococcales	SILVA (only NR);Bacteria;Bacteroidota;Bacteroidia;Bacteroidales;Dysgonomonadaceae;Fermentimonas;	0.0	0	136	136	0	136	0	440449	145
Primers Thermococcales	SILVA (only NR);Bacteria;Bacteroidota;Bacteroidia;Bacteroidales;Dysgonomonadaceae;Petrimonas;	0.0	0	47	47	0	47	0	440538	145
Primers Thermococcales	SILVA (only NR);Bacteria;Bacteroidota;Bacteroidia;Bacteroidales;Dysgonomonadaceae;Proteiniphilum;	0.0	0	275	271	0	271	4	440314	145
Primers Thermococcales	SILVA (only NR);Bacteria;Bacteroidota;Bacteroidia;Bacteroidales;Dysgonomonadaceae;uncultured;	0.0	0	110	108	0	108	2	440477	145
Primers Thermococcales	SILVA (only NR);Bacteria;Bacteroidota;Bacteroidia;Bacteroidales;F082;	0.0	0	366	362	0	362	4	440223	145
Primers Thermococcales	SILVA (only NR);Bacteria;Bacteroidota;Bacteroidia;Bacteroidales;FTLpost3;	0.0	0	9	9	0	9	0	440576	145
Primers Thermococcales	SILVA (only NR);Bacteria;Bacteroidota;Bacteroidia;Bacteroidales;GZKB124;	0.0	0	5	5	0	5	0	440580	145
Primers Thermococcales	SILVA (only NR);Bacteria;Bacteroidota;Bacteroidia;Bacteroidales;HAW-RM37-2;	0.0	0	2	2	0	2	0	440583	145
Primers Thermococcales	SILVA (only NR);Bacteria;Bacteroidota;Bacteroidia;Bacteroidales;Ika33;	0.0	0	7	6	0	6	1	440579	145
Primers Thermococcales	SILVA (only NR);Bacteria;Bacteroidota;Bacteroidia;Bacteroidales;LKC2.127-25;	0.0	0	7	7	0	7	0	440578	145
Primers Thermococcales	SILVA (only NR);Bacteria;Bacteroidota;Bacteroidia;Bacteroidales;M2PB4-65 termite group;	0.0	0	44	44	0	44	0	440541	145
Primers Thermococcales	SILVA (only NR);Bacteria;Bacteroidota;Bacteroidia;Bacteroidales;ML635J-40 aquatic group;	0.0	0	120	118	0	118	2	440467	145
Primers Thermococcales	SILVA (only NR);Bacteria;Bacteroidota;Bacteroidia;Bacteroidales;Marinifilaceae;	0.0	0	472	470	0	470	2	440115	145
Primers Thermococcales	SILVA (only NR);Bacteria;Bacteroidota;Bacteroidia;Bacteroidales;Marinifilaceae;Butyricimonas;	0.0	0	56	56	0	56	0	440529	145
Primers Thermococcales	SILVA (only NR);Bacteria;Bacteroidota;Bacteroidia;Bacteroidales;Marinifilaceae;Marinifilum;	0.0	0	224	224	0	224	0	440361	145
Primers Thermococcales	SILVA (only NR);Bacteria;Bacteroidota;Bacteroidia;Bacteroidales;Marinifilaceae;Odoribacter;	0.0	0	102	100	0	100	2	440485	145
Primers Thermococcales	SILVA (only NR);Bacteria;Bacteroidota;Bacteroidia;Bacteroidales;Marinifilaceae;Sanguibacteroides;	0.0	0	8	8	0	8	0	440577	145
Primers Thermococcales	SILVA (only NR);Bacteria;Bacteroidota;Bacteroidia;Bacteroidales;Marinifilaceae;uncultured;	0.0	0	82	82	0	82	0	440503	145
Primers Thermococcales	SILVA (only NR);Bacteria;Bacteroidota;Bacteroidia;Bacteroidales;Marinilabiliaceae;	0.0	0	611	605	0	605	6	439980	145
Primers Thermococcales	SILVA (only NR);Bacteria;Bacteroidota;Bacteroidia;Bacteroidales;Marinilabiliaceae;Alkaliflexus;	0.0	0	17	17	0	17	0	440568	145
Primers Thermococcales	SILVA (only NR);Bacteria;Bacteroidota;Bacteroidia;Bacteroidales;Marinilabiliaceae;Alkalitalea;	0.0	0	3	3	0	3	0	440582	145
Primers Thermococcales	SILVA (only NR);Bacteria;Bacteroidota;Bacteroidia;Bacteroidales;Marinilabiliaceae;Anaerophaga;	0.0	0	24	24	0	24	0	440561	145
Primers Thermococcales	SILVA (only NR);Bacteria;Bacteroidota;Bacteroidia;Bacteroidales;Marinilabiliaceae;Carboxylicivirga;	0.0	0	51	51	0	51	0	440534	145
Primers Thermococcales	SILVA (only NR);Bacteria;Bacteroidota;Bacteroidia;Bacteroidales;Marinilabiliaceae;Geofilum;	0.0	0	1	1	0	1	0	440584	145
Primers Thermococcales	SILVA (only NR);Bacteria;Bacteroidota;Bacteroidia;Bacteroidales;Marinilabiliaceae;Labilibacter;	0.0	0	14	14	0	14	0	440571	145
Primers Thermococcales	SILVA (only NR);Bacteria;Bacteroidota;Bacteroidia;Bacteroidales;Marinilabiliaceae;Mangroviflexus;	0.0	0	11	11	0	11	0	440574	145
Primers Thermococcales	SILVA (only NR);Bacteria;Bacteroidota;Bacteroidia;Bacteroidales;Marinilabiliaceae;Marinilabilia;	0.0	0	8	8	0	8	0	440577	145
Primers Thermococcales	SILVA (only NR);Bacteria;Bacteroidota;Bacteroidia;Bacteroidales;Marinilabiliaceae;Natronoflexus;	0.0	0	1	1	0	1	0	440584	145
Primers Thermococcales	SILVA (only NR);Bacteria;Bacteroidota;Bacteroidia;Bacteroidales;Marinilabiliaceae;Ruminofilibacter;	0.0	0	8	8	0	8	0	440577	145
Primers Thermococcales	SILVA (only NR);Bacteria;Bacteroidota;Bacteroidia;Bacteroidales;Marinilabiliaceae;Saccharicrinis;	0.0	0	5	5	0	5	0	440580	145
Primers Thermococcales	SILVA (only NR);Bacteria;Bacteroidota;Bacteroidia;Bacteroidales;Marinilabiliaceae;Thermophagus;	0.0	0	1	1	0	1	0	440584	145
Primers Thermococcales	SILVA (only NR);Bacteria;Bacteroidota;Bacteroidia;Bacteroidales;Marinilabiliaceae;[Cytophaga] xylanolytica group;	0.0	0	14	14	0	14	0	440571	145
Primers Thermococcales	SILVA (only NR);Bacteria;Bacteroidota;Bacteroidia;Bacteroidales;Marinilabiliaceae;uncultured;	0.0	0	449	443	0	443	6	440142	145
Primers Thermococcales	SILVA (only NR);Bacteria;Bacteroidota;Bacteroidia;Bacteroidales;MgMjR-022;	0.0	0	7	7	0	7	0	440578	145
Primers Thermococcales	SILVA (only NR);Bacteria;Bacteroidota;Bacteroidia;Bacteroidales;Muribaculaceae;	0.0	0	2753	2711	0	2711	42	437874	145
Primers Thermococcales	SILVA (only NR);Bacteria;Bacteroidota;Bacteroidia;Bacteroidales;Muribaculaceae;CAG-873;	0.0	0	8	8	0	8	0	440577	145
Primers Thermococcales	SILVA (only NR);Bacteria;Bacteroidota;Bacteroidia;Bacteroidales;Muribaculaceae;Muribaculum;	0.0	0	25	24	0	24	1	440561	145
Primers Thermococcales	SILVA (only NR);Bacteria;Bacteroidota;Bacteroidia;Bacteroidales;Paludibacteraceae;	0.0	0	391	390	0	390	1	440195	145
Primers Thermococcales	SILVA (only NR);Bacteria;Bacteroidota;Bacteroidia;Bacteroidales;Paludibacteraceae;F0058;	0.0	0	47	46	0	46	1	440539	145
Primers Thermococcales	SILVA (only NR);Bacteria;Bacteroidota;Bacteroidia;Bacteroidales;Paludibacteraceae;H1;	0.0	0	13	13	0	13	0	440572	145
Primers Thermococcales	SILVA (only NR);Bacteria;Bacteroidota;Bacteroidia;Bacteroidales;Paludibacteraceae;Microbacter;	0.0	0	10	10	0	10	0	440575	145
Primers Thermococcales	SILVA (only NR);Bacteria;Bacteroidota;Bacteroidia;Bacteroidales;Paludibacteraceae;Paludibacter;	0.0	0	151	151	0	151	0	440434	145
Primers Thermococcales	SILVA (only NR);Bacteria;Bacteroidota;Bacteroidia;Bacteroidales;Paludibacteraceae;uncultured;	0.0	0	170	170	0	170	0	440415	145
Primers Thermococcales	SILVA (only NR);Bacteria;Bacteroidota;Bacteroidia;Bacteroidales;PeH15;	0.0	0	14	14	0	14	0	440571	145
Primers Thermococcales	SILVA (only NR);Bacteria;Bacteroidota;Bacteroidia;Bacteroidales;Porphyromonadaceae;	0.0	0	647	640	0	640	7	439945	145
Primers Thermococcales	SILVA (only NR);Bacteria;Bacteroidota;Bacteroidia;Bacteroidales;Porphyromonadaceae;Falsiporphyromonas;	0.0	0	1	1	0	1	0	440584	145
Primers Thermococcales	SILVA (only NR);Bacteria;Bacteroidota;Bacteroidia;Bacteroidales;Porphyromonadaceae;Porphyromonas;	0.0	0	644	637	0	637	7	439948	145
Primers Thermococcales	SILVA (only NR);Bacteria;Bacteroidota;Bacteroidia;Bacteroidales;Prevotellaceae;	0.0	0	5074	5024	0	5024	50	435561	145
Primers Thermococcales	SILVA (only NR);Bacteria;Bacteroidota;Bacteroidia;Bacteroidales;Prevotellaceae;Alloprevotella;	0.0	0	435	432	0	432	3	440153	145
Primers Thermococcales	SILVA (only NR);Bacteria;Bacteroidota;Bacteroidia;Bacteroidales;Prevotellaceae;Paraprevotella;	0.0	0	43	43	0	43	0	440542	145
Primers Thermococcales	SILVA (only NR);Bacteria;Bacteroidota;Bacteroidia;Bacteroidales;Prevotellaceae;Prevotella;	0.0	0	2164	2140	0	2140	24	438445	145
Primers Thermococcales	SILVA (only NR);Bacteria;Bacteroidota;Bacteroidia;Bacteroidales;Prevotellaceae;Prevotella_7;	0.0	0	535	527	0	527	8	440058	145
Primers Thermococcales	SILVA (only NR);Bacteria;Bacteroidota;Bacteroidia;Bacteroidales;Prevotellaceae;Prevotella_9;	0.0	0	1041	1036	0	1036	5	439549	145
Primers Thermococcales	SILVA (only NR);Bacteria;Bacteroidota;Bacteroidia;Bacteroidales;Prevotellaceae;Prevotellaceae Ga6A1 group;	0.0	0	21	21	0	21	0	440564	145
Primers Thermococcales	SILVA (only NR);Bacteria;Bacteroidota;Bacteroidia;Bacteroidales;Prevotellaceae;Prevotellaceae NK3B31 group;	0.0	0	115	115	0	115	0	440470	145
Primers Thermococcales	SILVA (only NR);Bacteria;Bacteroidota;Bacteroidia;Bacteroidales;Prevotellaceae;Prevotellaceae UCG-001;	0.0	0	321	316	0	316	5	440269	145
Primers Thermococcales	SILVA (only NR);Bacteria;Bacteroidota;Bacteroidia;Bacteroidales;Prevotellaceae;Prevotellaceae UCG-003;	0.0	0	158	153	0	153	5	440432	145
Primers Thermococcales	SILVA (only NR);Bacteria;Bacteroidota;Bacteroidia;Bacteroidales;Prevotellaceae;Prevotellaceae UCG-004;	0.0	0	100	100	0	100	0	440485	145
Primers Thermococcales	SILVA (only NR);Bacteria;Bacteroidota;Bacteroidia;Bacteroidales;Prevotellaceae;Prevotellaceae YAB2003 group;	0.0	0	9	9	0	9	0	440576	145
Primers Thermococcales	SILVA (only NR);Bacteria;Bacteroidota;Bacteroidia;Bacteroidales;Prevotellaceae;uncultured;	0.0	0	129	129	0	129	0	440456	145
Primers Thermococcales	SILVA (only NR);Bacteria;Bacteroidota;Bacteroidia;Bacteroidales;Prolixibacteraceae;	0.0	0	755	744	0	744	11	439841	145
Primers Thermococcales	SILVA (only NR);Bacteria;Bacteroidota;Bacteroidia;Bacteroidales;Prolixibacteraceae;BSV13;	0.0	0	86	86	0	86	0	440499	145
Primers Thermococcales	SILVA (only NR);Bacteria;Bacteroidota;Bacteroidia;Bacteroidales;Prolixibacteraceae;Draconibacterium;	0.0	0	54	54	0	54	0	440531	145
Primers Thermococcales	SILVA (only NR);Bacteria;Bacteroidota;Bacteroidia;Bacteroidales;Prolixibacteraceae;Mangrovibacterium;	0.0	0	4	4	0	4	0	440581	145
Primers Thermococcales	SILVA (only NR);Bacteria;Bacteroidota;Bacteroidia;Bacteroidales;Prolixibacteraceae;Mariniphaga;	0.0	0	7	7	0	7	0	440578	145
Primers Thermococcales	SILVA (only NR);Bacteria;Bacteroidota;Bacteroidia;Bacteroidales;Prolixibacteraceae;Meniscus;	0.0	0	17	16	0	16	1	440569	145
Primers Thermococcales	SILVA (only NR);Bacteria;Bacteroidota;Bacteroidia;Bacteroidales;Prolixibacteraceae;Prolixibacter;	0.0	0	14	14	0	14	0	440571	145
Primers Thermococcales	SILVA (only NR);Bacteria;Bacteroidota;Bacteroidia;Bacteroidales;Prolixibacteraceae;Roseimarinus;	0.0	0	81	80	0	80	1	440505	145
Primers Thermococcales	SILVA (only NR);Bacteria;Bacteroidota;Bacteroidia;Bacteroidales;Prolixibacteraceae;Sunxiuqinia;	0.0	0	15	15	0	15	0	440570	145
Primers Thermococcales	SILVA (only NR);Bacteria;Bacteroidota;Bacteroidia;Bacteroidales;Prolixibacteraceae;Tangfeifania;	0.0	0	27	26	0	26	1	440559	145
Primers Thermococcales	SILVA (only NR);Bacteria;Bacteroidota;Bacteroidia;Bacteroidales;Prolixibacteraceae;WCHB1-32;	0.0	0	176	171	0	171	5	440414	145
Primers Thermococcales	SILVA (only NR);Bacteria;Bacteroidota;Bacteroidia;Bacteroidales;Prolixibacteraceae;uncultured;	0.0	0	264	261	0	261	3	440324	145
Primers Thermococcales	SILVA (only NR);Bacteria;Bacteroidota;Bacteroidia;Bacteroidales;RH-aaj90h05;	0.0	0	3	3	0	3	0	440582	145
Primers Thermococcales	SILVA (only NR);Bacteria;Bacteroidota;Bacteroidia;Bacteroidales;Rikenellaceae;	0.0	0	2859	2841	0	2841	18	437744	145
Primers Thermococcales	SILVA (only NR);Bacteria;Bacteroidota;Bacteroidia;Bacteroidales;Rikenellaceae;Alistipes;	0.0	0	554	552	0	552	2	440033	145
Primers Thermococcales	SILVA (only NR);Bacteria;Bacteroidota;Bacteroidia;Bacteroidales;Rikenellaceae;Anaerocella;	0.0	0	19	18	0	18	1	440567	145
Primers Thermococcales	SILVA (only NR);Bacteria;Bacteroidota;Bacteroidia;Bacteroidales;Rikenellaceae;Bact-08;	0.0	0	6	6	0	6	0	440579	145
Primers Thermococcales	SILVA (only NR);Bacteria;Bacteroidota;Bacteroidia;Bacteroidales;Rikenellaceae;DMER64;	0.0	0	152	152	0	152	0	440433	145
Primers Thermococcales	SILVA (only NR);Bacteria;Bacteroidota;Bacteroidia;Bacteroidales;Rikenellaceae;M2PB4-61 termite group;	0.0	0	22	22	0	22	0	440563	145
Primers Thermococcales	SILVA (only NR);Bacteria;Bacteroidota;Bacteroidia;Bacteroidales;Rikenellaceae;Mucinivorans;	0.0	0	4	4	0	4	0	440581	145
Primers Thermococcales	SILVA (only NR);Bacteria;Bacteroidota;Bacteroidia;Bacteroidales;Rikenellaceae;Rikenella;	0.0	0	39	38	0	38	1	440547	145
Primers Thermococcales	SILVA (only NR);Bacteria;Bacteroidota;Bacteroidia;Bacteroidales;Rikenellaceae;Rikenellaceae RC9 gut group;	0.0	0	1613	1605	0	1605	8	438980	145
Primers Thermococcales	SILVA (only NR);Bacteria;Bacteroidota;Bacteroidia;Bacteroidales;Rikenellaceae;S50 wastewater-sludge group;	0.0	0	5	5	0	5	0	440580	145
Primers Thermococcales	SILVA (only NR);Bacteria;Bacteroidota;Bacteroidia;Bacteroidales;Rikenellaceae;SP3-e08;	0.0	0	19	19	0	19	0	440566	145
Primers Thermococcales	SILVA (only NR);Bacteria;Bacteroidota;Bacteroidia;Bacteroidales;Rikenellaceae;U29-B03;	0.0	0	19	19	0	19	0	440566	145
Primers Thermococcales	SILVA (only NR);Bacteria;Bacteroidota;Bacteroidia;Bacteroidales;Rikenellaceae;dgA-11 gut group;	0.0	0	45	45	0	45	0	440540	145
Primers Thermococcales	SILVA (only NR);Bacteria;Bacteroidota;Bacteroidia;Bacteroidales;Rikenellaceae;hoa5-07d05 gut group;	0.0	0	12	12	0	12	0	440573	145
Primers Thermococcales	SILVA (only NR);Bacteria;Bacteroidota;Bacteroidia;Bacteroidales;Rikenellaceae;uncultured;	0.0	0	343	337	0	337	6	440248	145
Primers Thermococcales	SILVA (only NR);Bacteria;Bacteroidota;Bacteroidia;Bacteroidales;Rs-E47 termite group;	0.0	0	99	99	0	99	0	440486	145
Primers Thermococcales	SILVA (only NR);Bacteria;Bacteroidota;Bacteroidia;Bacteroidales;Rs-E47 termite group;GWE2-42-42;	0.0	0	81	81	0	81	0	440504	145
Primers Thermococcales	SILVA (only NR);Bacteria;Bacteroidota;Bacteroidia;Bacteroidales;SB-5;	0.0	0	383	373	0	373	10	440212	145
Primers Thermococcales	SILVA (only NR);Bacteria;Bacteroidota;Bacteroidia;Bacteroidales;Salinivirgaceae;	0.0	0	179	171	0	171	8	440414	145
Primers Thermococcales	SILVA (only NR);Bacteria;Bacteroidota;Bacteroidia;Bacteroidales;Salinivirgaceae;Salinivirga;	0.0	0	52	51	0	51	1	440534	145
Primers Thermococcales	SILVA (only NR);Bacteria;Bacteroidota;Bacteroidia;Bacteroidales;Salinivirgaceae;uncultured;	0.0	0	127	120	0	120	7	440465	145
Primers Thermococcales	SILVA (only NR);Bacteria;Bacteroidota;Bacteroidia;Bacteroidales;Tannerellaceae;	0.0	0	659	655	0	655	4	439930	145
Primers Thermococcales	SILVA (only NR);Bacteria;Bacteroidota;Bacteroidia;Bacteroidales;Tannerellaceae;Candidatus Vestibaculum;	0.0	0	34	34	0	34	0	440551	145
Primers Thermococcales	SILVA (only NR);Bacteria;Bacteroidota;Bacteroidia;Bacteroidales;Tannerellaceae;Macellibacteroides;	0.0	0	62	62	0	62	0	440523	145
Primers Thermococcales	SILVA (only NR);Bacteria;Bacteroidota;Bacteroidia;Bacteroidales;Tannerellaceae;Parabacteroides;	0.0	0	460	457	0	457	3	440128	145
Primers Thermococcales	SILVA (only NR);Bacteria;Bacteroidota;Bacteroidia;Bacteroidales;Tannerellaceae;Tannerella;	0.0	0	78	77	0	77	1	440508	145
Primers Thermococcales	SILVA (only NR);Bacteria;Bacteroidota;Bacteroidia;Bacteroidales;Tannerellaceae;uncultured;	0.0	0	21	21	0	21	0	440564	145
Primers Thermococcales	SILVA (only NR);Bacteria;Bacteroidota;Bacteroidia;Bacteroidales;Williamwhitmaniaceae;	0.0	0	152	150	0	150	2	440435	145
Primers Thermococcales	SILVA (only NR);Bacteria;Bacteroidota;Bacteroidia;Bacteroidales;Williamwhitmaniaceae;Acetobacteroides;	0.0	0	14	14	0	14	0	440571	145
Primers Thermococcales	SILVA (only NR);Bacteria;Bacteroidota;Bacteroidia;Bacteroidales;Williamwhitmaniaceae;BCf9-17 termite group;	0.0	0	26	26	0	26	0	440559	145
Primers Thermococcales	SILVA (only NR);Bacteria;Bacteroidota;Bacteroidia;Bacteroidales;Williamwhitmaniaceae;Blvii28 wastewater-sludge group;	0.0	0	75	73	0	73	2	440512	145
Primers Thermococcales	SILVA (only NR);Bacteria;Bacteroidota;Bacteroidia;Bacteroidales;Williamwhitmaniaceae;Rs-D38 termite group;	0.0	0	22	22	0	22	0	440563	145
Primers Thermococcales	SILVA (only NR);Bacteria;Bacteroidota;Bacteroidia;Bacteroidales;Williamwhitmaniaceae;Williamwhitmania;	0.0	0	6	6	0	6	0	440579	145
Primers Thermococcales	SILVA (only NR);Bacteria;Bacteroidota;Bacteroidia;Bacteroidales;Williamwhitmaniaceae;uncultured;	0.0	0	8	8	0	8	0	440577	145
Primers Thermococcales	SILVA (only NR);Bacteria;Bacteroidota;Bacteroidia;Bacteroidales;gir-aah93h0;	0.0	0	6	6	0	6	0	440579	145
Primers Thermococcales	SILVA (only NR);Bacteria;Bacteroidota;Bacteroidia;Bacteroidales;p-251-o5;	0.0	0	139	138	0	138	1	440447	145
Primers Thermococcales	SILVA (only NR);Bacteria;Bacteroidota;Bacteroidia;Bacteroidales;p-2534-18B5 gut group;	0.0	0	32	31	0	31	1	440554	145
Primers Thermococcales	SILVA (only NR);Bacteria;Bacteroidota;Bacteroidia;Bacteroidales;uncultured;	0.0	0	69	68	0	68	1	440517	145
Primers Thermococcales	SILVA (only NR);Bacteria;Bacteroidota;Bacteroidia;Bacteroidales;vadinHA21;	0.0	0	8	8	0	8	0	440577	145
Primers Thermococcales	SILVA (only NR);Bacteria;Bacteroidota;Bacteroidia;Bacteroidetes VC2.1 Bac22;	0.0	0	214	211	0	211	3	440374	145
Primers Thermococcales	SILVA (only NR);Bacteria;Bacteroidota;Bacteroidia;Chitinophagales;	0.0	0	4399	4339	0	4339	60	436246	145
Primers Thermococcales	SILVA (only NR);Bacteria;Bacteroidota;Bacteroidia;Chitinophagales;37-13;	0.0	0	66	66	0	66	0	440519	145
Primers Thermococcales	SILVA (only NR);Bacteria;Bacteroidota;Bacteroidia;Chitinophagales;Chitinophagaceae;	0.0	0	2544	2507	0	2507	37	438078	145
Primers Thermococcales	SILVA (only NR);Bacteria;Bacteroidota;Bacteroidia;Chitinophagales;Chitinophagaceae;Arachidicoccus;	0.0	0	18	18	0	18	0	440567	145
Primers Thermococcales	SILVA (only NR);Bacteria;Bacteroidota;Bacteroidia;Chitinophagales;Chitinophagaceae;Asinibacterium;	0.0	0	8	6	0	6	2	440579	145
Primers Thermococcales	SILVA (only NR);Bacteria;Bacteroidota;Bacteroidia;Chitinophagales;Chitinophagaceae;Aurantisolimonas;	0.0	0	61	60	0	60	1	440525	145
Primers Thermococcales	SILVA (only NR);Bacteria;Bacteroidota;Bacteroidia;Chitinophagales;Chitinophagaceae;Chitinophaga;	0.0	0	175	172	0	172	3	440413	145
Primers Thermococcales	SILVA (only NR);Bacteria;Bacteroidota;Bacteroidia;Chitinophagales;Chitinophagaceae;Cnuella;	0.0	0	32	32	0	32	0	440553	145
Primers Thermococcales	SILVA (only NR);Bacteria;Bacteroidota;Bacteroidia;Chitinophagales;Chitinophagaceae;Crenotalea;	0.0	0	1	1	0	1	0	440584	145
Primers Thermococcales	SILVA (only NR);Bacteria;Bacteroidota;Bacteroidia;Chitinophagales;Chitinophagaceae;Dinghuibacter;	0.0	0	57	57	0	57	0	440528	145
Primers Thermococcales	SILVA (only NR);Bacteria;Bacteroidota;Bacteroidia;Chitinophagales;Chitinophagaceae;Edaphobaculum;	0.0	0	189	187	0	187	2	440398	145
Primers Thermococcales	SILVA (only NR);Bacteria;Bacteroidota;Bacteroidia;Chitinophagales;Chitinophagaceae;Ferruginibacter;	0.0	0	308	302	0	302	6	440283	145
Primers Thermococcales	SILVA (only NR);Bacteria;Bacteroidota;Bacteroidia;Chitinophagales;Chitinophagaceae;Filimonas;	0.0	0	22	22	0	22	0	440563	145
Primers Thermococcales	SILVA (only NR);Bacteria;Bacteroidota;Bacteroidia;Chitinophagales;Chitinophagaceae;Filobacterium;	0.0	0	4	4	0	4	0	440581	145
Primers Thermococcales	SILVA (only NR);Bacteria;Bacteroidota;Bacteroidia;Chitinophagales;Chitinophagaceae;Flaviaesturariibacter;	0.0	0	19	19	0	19	0	440566	145
Primers Thermococcales	SILVA (only NR);Bacteria;Bacteroidota;Bacteroidia;Chitinophagales;Chitinophagaceae;Flavihumibacter;	0.0	0	24	24	0	24	0	440561	145
Primers Thermococcales	SILVA (only NR);Bacteria;Bacteroidota;Bacteroidia;Chitinophagales;Chitinophagaceae;Flavisolibacter;	0.0	0	196	193	0	193	3	440392	145
Primers Thermococcales	SILVA (only NR);Bacteria;Bacteroidota;Bacteroidia;Chitinophagales;Chitinophagaceae;Flavitalea;	0.0	0	46	46	0	46	0	440539	145
Primers Thermococcales	SILVA (only NR);Bacteria;Bacteroidota;Bacteroidia;Chitinophagales;Chitinophagaceae;Haoranjiania;	0.0	0	6	6	0	6	0	440579	145
Primers Thermococcales	SILVA (only NR);Bacteria;Bacteroidota;Bacteroidia;Chitinophagales;Chitinophagaceae;Heliimonas;	0.0	0	7	6	0	6	1	440579	145
Primers Thermococcales	SILVA (only NR);Bacteria;Bacteroidota;Bacteroidia;Chitinophagales;Chitinophagaceae;Hydrobacter;	0.0	0	2	2	0	2	0	440583	145
Primers Thermococcales	SILVA (only NR);Bacteria;Bacteroidota;Bacteroidia;Chitinophagales;Chitinophagaceae;Hydrotalea;	0.0	0	8	7	0	7	1	440578	145
Primers Thermococcales	SILVA (only NR);Bacteria;Bacteroidota;Bacteroidia;Chitinophagales;Chitinophagaceae;Lacibacter;	0.0	0	16	16	0	16	0	440569	145
Primers Thermococcales	SILVA (only NR);Bacteria;Bacteroidota;Bacteroidia;Chitinophagales;Chitinophagaceae;Niabella;	0.0	0	60	59	0	59	1	440526	145
Primers Thermococcales	SILVA (only NR);Bacteria;Bacteroidota;Bacteroidia;Chitinophagales;Chitinophagaceae;Niastella;	0.0	0	57	57	0	57	0	440528	145
Primers Thermococcales	SILVA (only NR);Bacteria;Bacteroidota;Bacteroidia;Chitinophagales;Chitinophagaceae;Niveitalea;	0.0	0	1	1	0	1	0	440584	145
Primers Thermococcales	SILVA (only NR);Bacteria;Bacteroidota;Bacteroidia;Chitinophagales;Chitinophagaceae;Parafilimonas;	0.0	0	20	19	0	19	1	440566	145
Primers Thermococcales	SILVA (only NR);Bacteria;Bacteroidota;Bacteroidia;Chitinophagales;Chitinophagaceae;Parasediminibacterium;	0.0	0	11	11	0	11	0	440574	145
Primers Thermococcales	SILVA (only NR);Bacteria;Bacteroidota;Bacteroidia;Chitinophagales;Chitinophagaceae;Parasegetibacter;	0.0	0	17	17	0	17	0	440568	145
Primers Thermococcales	SILVA (only NR);Bacteria;Bacteroidota;Bacteroidia;Chitinophagales;Chitinophagaceae;Pseudoflavitalea;	0.0	0	24	24	0	24	0	440561	145
Primers Thermococcales	SILVA (only NR);Bacteria;Bacteroidota;Bacteroidia;Chitinophagales;Chitinophagaceae;Puia;	0.0	0	79	79	0	79	0	440506	145
Primers Thermococcales	SILVA (only NR);Bacteria;Bacteroidota;Bacteroidia;Chitinophagales;Chitinophagaceae;Rurimicrobium;	0.0	0	6	6	0	6	0	440579	145
Primers Thermococcales	SILVA (only NR);Bacteria;Bacteroidota;Bacteroidia;Chitinophagales;Chitinophagaceae;Sediminibacterium;	0.0	0	95	92	0	92	3	440493	145
Primers Thermococcales	SILVA (only NR);Bacteria;Bacteroidota;Bacteroidia;Chitinophagales;Chitinophagaceae;Segetibacter;	0.0	0	128	126	0	126	2	440459	145
Primers Thermococcales	SILVA (only NR);Bacteria;Bacteroidota;Bacteroidia;Chitinophagales;Chitinophagaceae;Taibaiella;	0.0	0	99	99	0	99	0	440486	145
Primers Thermococcales	SILVA (only NR);Bacteria;Bacteroidota;Bacteroidia;Chitinophagales;Chitinophagaceae;Terrimonas;	0.0	0	211	209	0	209	2	440376	145
Primers Thermococcales	SILVA (only NR);Bacteria;Bacteroidota;Bacteroidia;Chitinophagales;Chitinophagaceae;Thermoflavifilum;	0.0	0	4	4	0	4	0	440581	145
Primers Thermococcales	SILVA (only NR);Bacteria;Bacteroidota;Bacteroidia;Chitinophagales;Chitinophagaceae;UTBCD1;	0.0	0	13	13	0	13	0	440572	145
Primers Thermococcales	SILVA (only NR);Bacteria;Bacteroidota;Bacteroidia;Chitinophagales;Chitinophagaceae;Vibrionimonas;	0.0	0	5	5	0	5	0	440580	145
Primers Thermococcales	SILVA (only NR);Bacteria;Bacteroidota;Bacteroidia;Chitinophagales;Chitinophagaceae;uncultured;	0.0	0	505	496	0	496	9	440089	145
Primers Thermococcales	SILVA (only NR);Bacteria;Bacteroidota;Bacteroidia;Chitinophagales;Saprospiraceae;	0.0	0	1415	1397	0	1397	18	439188	145
Primers Thermococcales	SILVA (only NR);Bacteria;Bacteroidota;Bacteroidia;Chitinophagales;Saprospiraceae;Aureispira;	0.0	0	27	27	0	27	0	440558	145
Primers Thermococcales	SILVA (only NR);Bacteria;Bacteroidota;Bacteroidia;Chitinophagales;Saprospiraceae;Candidatus Aquirestis;	0.0	0	27	27	0	27	0	440558	145
Primers Thermococcales	SILVA (only NR);Bacteria;Bacteroidota;Bacteroidia;Chitinophagales;Saprospiraceae;Haliscomenobacter;	0.0	0	34	34	0	34	0	440551	145
Primers Thermococcales	SILVA (only NR);Bacteria;Bacteroidota;Bacteroidia;Chitinophagales;Saprospiraceae;Lewinella;	0.0	0	136	136	0	136	0	440449	145
Primers Thermococcales	SILVA (only NR);Bacteria;Bacteroidota;Bacteroidia;Chitinophagales;Saprospiraceae;Membranicola;	0.0	0	21	21	0	21	0	440564	145
Primers Thermococcales	SILVA (only NR);Bacteria;Bacteroidota;Bacteroidia;Chitinophagales;Saprospiraceae;OLB8;	0.0	0	18	18	0	18	0	440567	145
Primers Thermococcales	SILVA (only NR);Bacteria;Bacteroidota;Bacteroidia;Chitinophagales;Saprospiraceae;Phaeodactylibacter;	0.0	0	179	173	0	173	6	440412	145
Primers Thermococcales	SILVA (only NR);Bacteria;Bacteroidota;Bacteroidia;Chitinophagales;Saprospiraceae;Portibacter;	0.0	0	34	34	0	34	0	440551	145
Primers Thermococcales	SILVA (only NR);Bacteria;Bacteroidota;Bacteroidia;Chitinophagales;Saprospiraceae;Rubidimonas;	0.0	0	18	18	0	18	0	440567	145
Primers Thermococcales	SILVA (only NR);Bacteria;Bacteroidota;Bacteroidia;Chitinophagales;Saprospiraceae;Saprospira;	0.0	0	12	12	0	12	0	440573	145
Primers Thermococcales	SILVA (only NR);Bacteria;Bacteroidota;Bacteroidia;Chitinophagales;Saprospiraceae;uncultured;	0.0	0	909	897	0	897	12	439688	145
Primers Thermococcales	SILVA (only NR);Bacteria;Bacteroidota;Bacteroidia;Chitinophagales;uncultured;	0.0	0	374	369	0	369	5	440216	145
Primers Thermococcales	SILVA (only NR);Bacteria;Bacteroidota;Bacteroidia;Cytophagales;	0.0	0	3573	3532	0	3532	41	437053	145
Primers Thermococcales	SILVA (only NR);Bacteria;Bacteroidota;Bacteroidia;Cytophagales;Amoebophilaceae;	0.0	0	135	135	0	135	0	440450	145
Primers Thermococcales	SILVA (only NR);Bacteria;Bacteroidota;Bacteroidia;Cytophagales;Amoebophilaceae;Candidatus Amoebophilus;	0.0	0	60	60	0	60	0	440525	145
Primers Thermococcales	SILVA (only NR);Bacteria;Bacteroidota;Bacteroidia;Cytophagales;Amoebophilaceae;Candidatus Cardinium;	0.0	0	23	23	0	23	0	440562	145
Primers Thermococcales	SILVA (only NR);Bacteria;Bacteroidota;Bacteroidia;Cytophagales;Amoebophilaceae;Candidatus Paenicardinium;	0.0	0	6	6	0	6	0	440579	145
Primers Thermococcales	SILVA (only NR);Bacteria;Bacteroidota;Bacteroidia;Cytophagales;Amoebophilaceae;uncultured;	0.0	0	43	43	0	43	0	440542	145
Primers Thermococcales	SILVA (only NR);Bacteria;Bacteroidota;Bacteroidia;Cytophagales;Bernardetiaceae;	0.0	0	13	13	0	13	0	440572	145
Primers Thermococcales	SILVA (only NR);Bacteria;Bacteroidota;Bacteroidia;Cytophagales;Bernardetiaceae;Bernardetia;	0.0	0	3	3	0	3	0	440582	145
Primers Thermococcales	SILVA (only NR);Bacteria;Bacteroidota;Bacteroidia;Cytophagales;Bernardetiaceae;Garritya;	0.0	0	2	2	0	2	0	440583	145
Primers Thermococcales	SILVA (only NR);Bacteria;Bacteroidota;Bacteroidia;Cytophagales;Bernardetiaceae;Hugenholtzia;	0.0	0	5	5	0	5	0	440580	145
Primers Thermococcales	SILVA (only NR);Bacteria;Bacteroidota;Bacteroidia;Cytophagales;Bernardetiaceae;uncultured;	0.0	0	3	3	0	3	0	440582	145
Primers Thermococcales	SILVA (only NR);Bacteria;Bacteroidota;Bacteroidia;Cytophagales;Cyclobacteriaceae;	0.0	0	953	947	0	947	6	439638	145
Primers Thermococcales	SILVA (only NR);Bacteria;Bacteroidota;Bacteroidia;Cytophagales;Cyclobacteriaceae;Algoriphagus;	0.0	0	165	164	0	164	1	440421	145
Primers Thermococcales	SILVA (only NR);Bacteria;Bacteroidota;Bacteroidia;Cytophagales;Cyclobacteriaceae;Anditalea;	0.0	0	2	2	0	2	0	440583	145
Primers Thermococcales	SILVA (only NR);Bacteria;Bacteroidota;Bacteroidia;Cytophagales;Cyclobacteriaceae;Aquiflexum;	0.0	0	14	14	0	14	0	440571	145
Primers Thermococcales	SILVA (only NR);Bacteria;Bacteroidota;Bacteroidia;Cytophagales;Cyclobacteriaceae;Aureibacter;	0.0	0	1	1	0	1	0	440584	145
Primers Thermococcales	SILVA (only NR);Bacteria;Bacteroidota;Bacteroidia;Cytophagales;Cyclobacteriaceae;Belliella;	0.0	0	12	12	0	12	0	440573	145
Primers Thermococcales	SILVA (only NR);Bacteria;Bacteroidota;Bacteroidia;Cytophagales;Cyclobacteriaceae;Catalinimonas;	0.0	0	12	12	0	12	0	440573	145
Primers Thermococcales	SILVA (only NR);Bacteria;Bacteroidota;Bacteroidia;Cytophagales;Cyclobacteriaceae;Cecembia;	0.0	0	6	6	0	6	0	440579	145
Primers Thermococcales	SILVA (only NR);Bacteria;Bacteroidota;Bacteroidia;Cytophagales;Cyclobacteriaceae;Cesiribacter;	0.0	0	11	11	0	11	0	440574	145
Primers Thermococcales	SILVA (only NR);Bacteria;Bacteroidota;Bacteroidia;Cytophagales;Cyclobacteriaceae;Cyclobacterium;	0.0	0	34	34	0	34	0	440551	145
Primers Thermococcales	SILVA (only NR);Bacteria;Bacteroidota;Bacteroidia;Cytophagales;Cyclobacteriaceae;Echinicola;	0.0	0	15	15	0	15	0	440570	145
Primers Thermococcales	SILVA (only NR);Bacteria;Bacteroidota;Bacteroidia;Cytophagales;Cyclobacteriaceae;Ekhidna;	0.0	0	34	34	0	34	0	440551	145
Primers Thermococcales	SILVA (only NR);Bacteria;Bacteroidota;Bacteroidia;Cytophagales;Cyclobacteriaceae;Fabibacter;	0.0	0	24	22	0	22	2	440563	145
Primers Thermococcales	SILVA (only NR);Bacteria;Bacteroidota;Bacteroidia;Cytophagales;Cyclobacteriaceae;Fontibacter;	0.0	0	3	3	0	3	0	440582	145
Primers Thermococcales	SILVA (only NR);Bacteria;Bacteroidota;Bacteroidia;Cytophagales;Cyclobacteriaceae;Fulvitalea;	0.0	0	1	1	0	1	0	440584	145
Primers Thermococcales	SILVA (only NR);Bacteria;Bacteroidota;Bacteroidia;Cytophagales;Cyclobacteriaceae;Fulvivirga;	0.0	0	42	41	0	41	1	440544	145
Primers Thermococcales	SILVA (only NR);Bacteria;Bacteroidota;Bacteroidia;Cytophagales;Cyclobacteriaceae;Imperialibacter;	0.0	0	20	20	0	20	0	440565	145
Primers Thermococcales	SILVA (only NR);Bacteria;Bacteroidota;Bacteroidia;Cytophagales;Cyclobacteriaceae;Indibacter;	0.0	0	4	4	0	4	0	440581	145
Primers Thermococcales	SILVA (only NR);Bacteria;Bacteroidota;Bacteroidia;Cytophagales;Cyclobacteriaceae;Litoribacter;	0.0	0	2	2	0	2	0	440583	145
Primers Thermococcales	SILVA (only NR);Bacteria;Bacteroidota;Bacteroidia;Cytophagales;Cyclobacteriaceae;Lunatimonas;	0.0	0	4	4	0	4	0	440581	145
Primers Thermococcales	SILVA (only NR);Bacteria;Bacteroidota;Bacteroidia;Cytophagales;Cyclobacteriaceae;Mariniradius;	0.0	0	4	4	0	4	0	440581	145
Primers Thermococcales	SILVA (only NR);Bacteria;Bacteroidota;Bacteroidia;Cytophagales;Cyclobacteriaceae;Marinoscillum;	0.0	0	75	75	0	75	0	440510	145
Primers Thermococcales	SILVA (only NR);Bacteria;Bacteroidota;Bacteroidia;Cytophagales;Cyclobacteriaceae;Marivirga;	0.0	0	26	26	0	26	0	440559	145
Primers Thermococcales	SILVA (only NR);Bacteria;Bacteroidota;Bacteroidia;Cytophagales;Cyclobacteriaceae;Mongoliibacter;	0.0	0	1	1	0	1	0	440584	145
Primers Thermococcales	SILVA (only NR);Bacteria;Bacteroidota;Bacteroidia;Cytophagales;Cyclobacteriaceae;Mongoliicoccus;	0.0	0	4	4	0	4	0	440581	145
Primers Thermococcales	SILVA (only NR);Bacteria;Bacteroidota;Bacteroidia;Cytophagales;Cyclobacteriaceae;Mongoliitalea;	0.0	0	5	5	0	5	0	440580	145
Primers Thermococcales	SILVA (only NR);Bacteria;Bacteroidota;Bacteroidia;Cytophagales;Cyclobacteriaceae;Nafulsella;	0.0	0	3	3	0	3	0	440582	145
Primers Thermococcales	SILVA (only NR);Bacteria;Bacteroidota;Bacteroidia;Cytophagales;Cyclobacteriaceae;Negadavirga;	0.0	0	2	2	0	2	0	440583	145
Primers Thermococcales	SILVA (only NR);Bacteria;Bacteroidota;Bacteroidia;Cytophagales;Cyclobacteriaceae;Nitritalea;	0.0	0	2	2	0	2	0	440583	145
Primers Thermococcales	SILVA (only NR);Bacteria;Bacteroidota;Bacteroidia;Cytophagales;Cyclobacteriaceae;Persicobacter;	0.0	0	7	7	0	7	0	440578	145
Primers Thermococcales	SILVA (only NR);Bacteria;Bacteroidota;Bacteroidia;Cytophagales;Cyclobacteriaceae;Reichenbachiella;	0.0	0	26	26	0	26	0	440559	145
Primers Thermococcales	SILVA (only NR);Bacteria;Bacteroidota;Bacteroidia;Cytophagales;Cyclobacteriaceae;Rhodonellum;	0.0	0	2	2	0	2	0	440583	145
Primers Thermococcales	SILVA (only NR);Bacteria;Bacteroidota;Bacteroidia;Cytophagales;Cyclobacteriaceae;Roseivirga;	0.0	0	14	14	0	14	0	440571	145
Primers Thermococcales	SILVA (only NR);Bacteria;Bacteroidota;Bacteroidia;Cytophagales;Cyclobacteriaceae;Shivajiella;	0.0	0	3	3	0	3	0	440582	145
Primers Thermococcales	SILVA (only NR);Bacteria;Bacteroidota;Bacteroidia;Cytophagales;Cyclobacteriaceae;Tunicatimonas;	0.0	0	13	13	0	13	0	440572	145
Primers Thermococcales	SILVA (only NR);Bacteria;Bacteroidota;Bacteroidia;Cytophagales;Cyclobacteriaceae;uncultured;	0.0	0	345	343	0	343	2	440242	145
Primers Thermococcales	SILVA (only NR);Bacteria;Bacteroidota;Bacteroidia;Cytophagales;Cytophagaceae;	0.0	0	130	129	0	129	1	440456	145
Primers Thermococcales	SILVA (only NR);Bacteria;Bacteroidota;Bacteroidia;Cytophagales;Cytophagaceae;Cytophaga;	0.0	0	51	51	0	51	0	440534	145
Primers Thermococcales	SILVA (only NR);Bacteria;Bacteroidota;Bacteroidia;Cytophagales;Cytophagaceae;Rhodocytophaga;	0.0	0	30	30	0	30	0	440555	145
Primers Thermococcales	SILVA (only NR);Bacteria;Bacteroidota;Bacteroidia;Cytophagales;Cytophagaceae;Siphonobacter;	0.0	0	9	9	0	9	0	440576	145
Primers Thermococcales	SILVA (only NR);Bacteria;Bacteroidota;Bacteroidia;Cytophagales;Cytophagaceae;Sporocytophaga;	0.0	0	36	35	0	35	1	440550	145
Primers Thermococcales	SILVA (only NR);Bacteria;Bacteroidota;Bacteroidia;Cytophagales;Cytophagaceae;uncultured;	0.0	0	3	3	0	3	0	440582	145
Primers Thermococcales	SILVA (only NR);Bacteria;Bacteroidota;Bacteroidia;Cytophagales;Flammeovirgaceae;	0.0	0	97	97	0	97	0	440488	145
Primers Thermococcales	SILVA (only NR);Bacteria;Bacteroidota;Bacteroidia;Cytophagales;Flammeovirgaceae;Algivirga;	0.0	0	3	3	0	3	0	440582	145
Primers Thermococcales	SILVA (only NR);Bacteria;Bacteroidota;Bacteroidia;Cytophagales;Flammeovirgaceae;Flammeovirga;	0.0	0	36	36	0	36	0	440549	145
Primers Thermococcales	SILVA (only NR);Bacteria;Bacteroidota;Bacteroidia;Cytophagales;Flammeovirgaceae;Flexithrix;	0.0	0	26	26	0	26	0	440559	145
Primers Thermococcales	SILVA (only NR);Bacteria;Bacteroidota;Bacteroidia;Cytophagales;Flammeovirgaceae;Limibacter;	0.0	0	2	2	0	2	0	440583	145
Primers Thermococcales	SILVA (only NR);Bacteria;Bacteroidota;Bacteroidia;Cytophagales;Flammeovirgaceae;Luteivirga;	0.0	0	8	8	0	8	0	440577	145
Primers Thermococcales	SILVA (only NR);Bacteria;Bacteroidota;Bacteroidia;Cytophagales;Flammeovirgaceae;Perexilibacter;	0.0	0	3	3	0	3	0	440582	145
Primers Thermococcales	SILVA (only NR);Bacteria;Bacteroidota;Bacteroidia;Cytophagales;Flammeovirgaceae;Rapidithrix;	0.0	0	10	10	0	10	0	440575	145
Primers Thermococcales	SILVA (only NR);Bacteria;Bacteroidota;Bacteroidia;Cytophagales;Flammeovirgaceae;Sediminitomix;	0.0	0	2	2	0	2	0	440583	145
Primers Thermococcales	SILVA (only NR);Bacteria;Bacteroidota;Bacteroidia;Cytophagales;Flammeovirgaceae;uncultured;	0.0	0	6	6	0	6	0	440579	145
Primers Thermococcales	SILVA (only NR);Bacteria;Bacteroidota;Bacteroidia;Cytophagales;Hymenobacteraceae;	0.0	0	898	888	0	888	10	439697	145
Primers Thermococcales	SILVA (only NR);Bacteria;Bacteroidota;Bacteroidia;Cytophagales;Hymenobacteraceae;Adhaeribacter;	0.0	0	118	115	0	115	3	440470	145
Primers Thermococcales	SILVA (only NR);Bacteria;Bacteroidota;Bacteroidia;Cytophagales;Hymenobacteraceae;Hymenobacter;	0.0	0	567	560	0	560	7	440025	145
Primers Thermococcales	SILVA (only NR);Bacteria;Bacteroidota;Bacteroidia;Cytophagales;Hymenobacteraceae;Nibribacter;	0.0	0	21	21	0	21	0	440564	145
Primers Thermococcales	SILVA (only NR);Bacteria;Bacteroidota;Bacteroidia;Cytophagales;Hymenobacteraceae;Pontibacter;	0.0	0	169	169	0	169	0	440416	145
Primers Thermococcales	SILVA (only NR);Bacteria;Bacteroidota;Bacteroidia;Cytophagales;Hymenobacteraceae;Rufibacter;	0.0	0	23	23	0	23	0	440562	145
Primers Thermococcales	SILVA (only NR);Bacteria;Bacteroidota;Bacteroidia;Cytophagales;MWH-CFBk5;	0.0	0	40	40	0	40	0	440545	145
Primers Thermococcales	SILVA (only NR);Bacteria;Bacteroidota;Bacteroidia;Cytophagales;Microscillaceae;	0.0	0	660	647	0	647	13	439938	145
Primers Thermococcales	SILVA (only NR);Bacteria;Bacteroidota;Bacteroidia;Cytophagales;Microscillaceae;Chryseolinea;	0.0	0	65	62	0	62	3	440523	145
Primers Thermococcales	SILVA (only NR);Bacteria;Bacteroidota;Bacteroidia;Cytophagales;Microscillaceae;Eisenibacter;	0.0	0	7	6	0	6	1	440579	145
Primers Thermococcales	SILVA (only NR);Bacteria;Bacteroidota;Bacteroidia;Cytophagales;Microscillaceae;Flexibacter;	0.0	0	17	17	0	17	0	440568	145
Primers Thermococcales	SILVA (only NR);Bacteria;Bacteroidota;Bacteroidia;Cytophagales;Microscillaceae;Hassallia;	0.0	0	57	55	0	55	2	440530	145
Primers Thermococcales	SILVA (only NR);Bacteria;Bacteroidota;Bacteroidia;Cytophagales;Microscillaceae;Microscilla;	0.0	0	12	12	0	12	0	440573	145
Primers Thermococcales	SILVA (only NR);Bacteria;Bacteroidota;Bacteroidia;Cytophagales;Microscillaceae;OLB12;	0.0	0	36	36	0	36	0	440549	145
Primers Thermococcales	SILVA (only NR);Bacteria;Bacteroidota;Bacteroidia;Cytophagales;Microscillaceae;Ohtaekwangia;	0.0	0	53	52	0	52	1	440533	145
Primers Thermococcales	SILVA (only NR);Bacteria;Bacteroidota;Bacteroidia;Cytophagales;Microscillaceae;Thermoflexibacter;	0.0	0	7	6	0	6	1	440579	145
Primers Thermococcales	SILVA (only NR);Bacteria;Bacteroidota;Bacteroidia;Cytophagales;Microscillaceae;uncultured;	0.0	0	404	399	0	399	5	440186	145
Primers Thermococcales	SILVA (only NR);Bacteria;Bacteroidota;Bacteroidia;Cytophagales;Mooreiaceae;	0.0	0	3	3	0	3	0	440582	145
Primers Thermococcales	SILVA (only NR);Bacteria;Bacteroidota;Bacteroidia;Cytophagales;Mooreiaceae;Mooreia;	0.0	0	3	3	0	3	0	440582	145
Primers Thermococcales	SILVA (only NR);Bacteria;Bacteroidota;Bacteroidia;Cytophagales;Raineyaceae;	0.0	0	16	16	0	16	0	440569	145
Primers Thermococcales	SILVA (only NR);Bacteria;Bacteroidota;Bacteroidia;Cytophagales;Raineyaceae;Raineya;	0.0	0	16	16	0	16	0	440569	145
Primers Thermococcales	SILVA (only NR);Bacteria;Bacteroidota;Bacteroidia;Cytophagales;Spirosomaceae;	0.0	0	603	592	0	592	11	439993	145
Primers Thermococcales	SILVA (only NR);Bacteria;Bacteroidota;Bacteroidia;Cytophagales;Spirosomaceae;Arcicella;	0.0	0	44	44	0	44	0	440541	145
Primers Thermococcales	SILVA (only NR);Bacteria;Bacteroidota;Bacteroidia;Cytophagales;Spirosomaceae;Arsenicibacter;	0.0	0	3	3	0	3	0	440582	145
Primers Thermococcales	SILVA (only NR);Bacteria;Bacteroidota;Bacteroidia;Cytophagales;Spirosomaceae;Dyadobacter;	0.0	0	133	131	0	131	2	440454	145
Primers Thermococcales	SILVA (only NR);Bacteria;Bacteroidota;Bacteroidia;Cytophagales;Spirosomaceae;Emticicia;	0.0	0	31	31	0	31	0	440554	145
Primers Thermococcales	SILVA (only NR);Bacteria;Bacteroidota;Bacteroidia;Cytophagales;Spirosomaceae;Fibrella;	0.0	0	13	13	0	13	0	440572	145
Primers Thermococcales	SILVA (only NR);Bacteria;Bacteroidota;Bacteroidia;Cytophagales;Spirosomaceae;Fibrisoma;	0.0	0	9	9	0	9	0	440576	145
Primers Thermococcales	SILVA (only NR);Bacteria;Bacteroidota;Bacteroidia;Cytophagales;Spirosomaceae;Flectobacillus;	0.0	0	19	19	0	19	0	440566	145
Primers Thermococcales	SILVA (only NR);Bacteria;Bacteroidota;Bacteroidia;Cytophagales;Spirosomaceae;Fluviimonas;	0.0	0	3	3	0	3	0	440582	145
Primers Thermococcales	SILVA (only NR);Bacteria;Bacteroidota;Bacteroidia;Cytophagales;Spirosomaceae;Huanghella;	0.0	0	1	1	0	1	0	440584	145
Primers Thermococcales	SILVA (only NR);Bacteria;Bacteroidota;Bacteroidia;Cytophagales;Spirosomaceae;Lacihabitans;	0.0	0	20	19	0	19	1	440566	145
Primers Thermococcales	SILVA (only NR);Bacteria;Bacteroidota;Bacteroidia;Cytophagales;Spirosomaceae;Larkinella;	0.0	0	26	26	0	26	0	440559	145
Primers Thermococcales	SILVA (only NR);Bacteria;Bacteroidota;Bacteroidia;Cytophagales;Spirosomaceae;Leadbetterella;	0.0	0	19	19	0	19	0	440566	145
Primers Thermococcales	SILVA (only NR);Bacteria;Bacteroidota;Bacteroidia;Cytophagales;Spirosomaceae;Nibrella;	0.0	0	5	5	0	5	0	440580	145
Primers Thermococcales	SILVA (only NR);Bacteria;Bacteroidota;Bacteroidia;Cytophagales;Spirosomaceae;Persicitalea;	0.0	0	17	17	0	17	0	440568	145
Primers Thermococcales	SILVA (only NR);Bacteria;Bacteroidota;Bacteroidia;Cytophagales;Spirosomaceae;Pseudarcicella;	0.0	0	30	30	0	30	0	440555	145
Primers Thermococcales	SILVA (only NR);Bacteria;Bacteroidota;Bacteroidia;Cytophagales;Spirosomaceae;Rhabdobacter;	0.0	0	6	6	0	6	0	440579	145
Primers Thermococcales	SILVA (only NR);Bacteria;Bacteroidota;Bacteroidia;Cytophagales;Spirosomaceae;Rudanella;	0.0	0	4	4	0	4	0	440581	145
Primers Thermococcales	SILVA (only NR);Bacteria;Bacteroidota;Bacteroidia;Cytophagales;Spirosomaceae;Runella;	0.0	0	36	36	0	36	0	440549	145
Primers Thermococcales	SILVA (only NR);Bacteria;Bacteroidota;Bacteroidia;Cytophagales;Spirosomaceae;Spirosoma;	0.0	0	129	121	0	121	8	440464	145
Primers Thermococcales	SILVA (only NR);Bacteria;Bacteroidota;Bacteroidia;Cytophagales;Spirosomaceae;Taeseokella;	0.0	0	7	7	0	7	0	440578	145
Primers Thermococcales	SILVA (only NR);Bacteria;Bacteroidota;Bacteroidia;Cytophagales;Spirosomaceae;uncultured;	0.0	0	42	42	0	42	0	440543	145
Primers Thermococcales	SILVA (only NR);Bacteria;Bacteroidota;Bacteroidia;Cytophagales;Thermonemataceae;	0.0	0	5	5	0	5	0	440580	145
Primers Thermococcales	SILVA (only NR);Bacteria;Bacteroidota;Bacteroidia;Cytophagales;Thermonemataceae;Thermonema;	0.0	0	5	5	0	5	0	440580	145
Primers Thermococcales	SILVA (only NR);Bacteria;Bacteroidota;Bacteroidia;Cytophagales;uncultured;	0.0	0	19	19	0	19	0	440566	145
Primers Thermococcales	SILVA (only NR);Bacteria;Bacteroidota;Bacteroidia;Flavobacteriales;	0.0	0	9773	9628	0	9628	145	430957	145
Primers Thermococcales	SILVA (only NR);Bacteria;Bacteroidota;Bacteroidia;Flavobacteriales;Blattabacteriaceae;	0.0	0	267	249	0	249	18	440336	145
Primers Thermococcales	SILVA (only NR);Bacteria;Bacteroidota;Bacteroidia;Flavobacteriales;Blattabacteriaceae;Blattabacterium;	0.0	0	46	32	0	32	14	440553	145
Primers Thermococcales	SILVA (only NR);Bacteria;Bacteroidota;Bacteroidia;Flavobacteriales;Blattabacteriaceae;Candidatus Brownia;	0.0	0	14	14	0	14	0	440571	145
Primers Thermococcales	SILVA (only NR);Bacteria;Bacteroidota;Bacteroidia;Flavobacteriales;Blattabacteriaceae;Candidatus Sulcia;	0.0	0	117	115	0	115	2	440470	145
Primers Thermococcales	SILVA (only NR);Bacteria;Bacteroidota;Bacteroidia;Flavobacteriales;Blattabacteriaceae;Candidatus Uzinura;	0.0	0	74	72	0	72	2	440513	145
Primers Thermococcales	SILVA (only NR);Bacteria;Bacteroidota;Bacteroidia;Flavobacteriales;Blattabacteriaceae;uncultured;	0.0	0	12	12	0	12	0	440573	145
Primers Thermococcales	SILVA (only NR);Bacteria;Bacteroidota;Bacteroidia;Flavobacteriales;Crocinitomicaceae;	0.0	0	387	382	0	382	5	440203	145
Primers Thermococcales	SILVA (only NR);Bacteria;Bacteroidota;Bacteroidia;Flavobacteriales;Crocinitomicaceae;Brumimicrobium;	0.0	0	22	22	0	22	0	440563	145
Primers Thermococcales	SILVA (only NR);Bacteria;Bacteroidota;Bacteroidia;Flavobacteriales;Crocinitomicaceae;Crocinitomix;	0.0	0	84	83	0	83	1	440502	145
Primers Thermococcales	SILVA (only NR);Bacteria;Bacteroidota;Bacteroidia;Flavobacteriales;Crocinitomicaceae;Fluviicola;	0.0	0	230	227	0	227	3	440358	145
Primers Thermococcales	SILVA (only NR);Bacteria;Bacteroidota;Bacteroidia;Flavobacteriales;Crocinitomicaceae;Lishizhenia;	0.0	0	3	3	0	3	0	440582	145
Primers Thermococcales	SILVA (only NR);Bacteria;Bacteroidota;Bacteroidia;Flavobacteriales;Crocinitomicaceae;Salinirepens;	0.0	0	12	12	0	12	0	440573	145
Primers Thermococcales	SILVA (only NR);Bacteria;Bacteroidota;Bacteroidia;Flavobacteriales;Crocinitomicaceae;Wandonia;	0.0	0	7	7	0	7	0	440578	145
Primers Thermococcales	SILVA (only NR);Bacteria;Bacteroidota;Bacteroidia;Flavobacteriales;Crocinitomicaceae;uncultured;	0.0	0	29	28	0	28	1	440557	145
Primers Thermococcales	SILVA (only NR);Bacteria;Bacteroidota;Bacteroidia;Flavobacteriales;Cryomorphaceae;	0.0	0	425	421	0	421	4	440164	145
Primers Thermococcales	SILVA (only NR);Bacteria;Bacteroidota;Bacteroidia;Flavobacteriales;Cryomorphaceae;Cryomorpha;	0.0	0	50	49	0	49	1	440536	145
Primers Thermococcales	SILVA (only NR);Bacteria;Bacteroidota;Bacteroidia;Flavobacteriales;Cryomorphaceae;Luteibaculum;	0.0	0	8	7	0	7	1	440578	145
Primers Thermococcales	SILVA (only NR);Bacteria;Bacteroidota;Bacteroidia;Flavobacteriales;Cryomorphaceae;NS10 marine group;	0.0	0	41	40	0	40	1	440545	145
Primers Thermococcales	SILVA (only NR);Bacteria;Bacteroidota;Bacteroidia;Flavobacteriales;Cryomorphaceae;Owenweeksia;	0.0	0	34	34	0	34	0	440551	145
Primers Thermococcales	SILVA (only NR);Bacteria;Bacteroidota;Bacteroidia;Flavobacteriales;Cryomorphaceae;Phaeocystidibacter;	0.0	0	7	7	0	7	0	440578	145
Primers Thermococcales	SILVA (only NR);Bacteria;Bacteroidota;Bacteroidia;Flavobacteriales;Cryomorphaceae;Vicingus;	0.0	0	67	67	0	67	0	440518	145
Primers Thermococcales	SILVA (only NR);Bacteria;Bacteroidota;Bacteroidia;Flavobacteriales;Cryomorphaceae;uncultured;	0.0	0	215	214	0	214	1	440371	145
Primers Thermococcales	SILVA (only NR);Bacteria;Bacteroidota;Bacteroidia;Flavobacteriales;Flavobacteriaceae;	0.0	0	6681	6586	0	6586	95	433999	145
Primers Thermococcales	SILVA (only NR);Bacteria;Bacteroidota;Bacteroidia;Flavobacteriales;Flavobacteriaceae;Actibacter;	0.0	0	20	19	0	19	1	440566	145
Primers Thermococcales	SILVA (only NR);Bacteria;Bacteroidota;Bacteroidia;Flavobacteriales;Flavobacteriaceae;Aequorivita;	0.0	0	33	32	0	32	1	440553	145
Primers Thermococcales	SILVA (only NR);Bacteria;Bacteroidota;Bacteroidia;Flavobacteriales;Flavobacteriaceae;Aestuariibaculum;	0.0	0	7	7	0	7	0	440578	145
Primers Thermococcales	SILVA (only NR);Bacteria;Bacteroidota;Bacteroidia;Flavobacteriales;Flavobacteriaceae;Aestuariimonas;	0.0	0	4	4	0	4	0	440581	145
Primers Thermococcales	SILVA (only NR);Bacteria;Bacteroidota;Bacteroidia;Flavobacteriales;Flavobacteriaceae;Aestuariivivens;	0.0	0	3	3	0	3	0	440582	145
Primers Thermococcales	SILVA (only NR);Bacteria;Bacteroidota;Bacteroidia;Flavobacteriales;Flavobacteriaceae;Algibacter;	0.0	0	40	40	0	40	0	440545	145
Primers Thermococcales	SILVA (only NR);Bacteria;Bacteroidota;Bacteroidia;Flavobacteriales;Flavobacteriaceae;Algitalea;	0.0	0	10	10	0	10	0	440575	145
Primers Thermococcales	SILVA (only NR);Bacteria;Bacteroidota;Bacteroidia;Flavobacteriales;Flavobacteriaceae;Antarcticibacterium;	0.0	0	30	30	0	30	0	440555	145
Primers Thermococcales	SILVA (only NR);Bacteria;Bacteroidota;Bacteroidia;Flavobacteriales;Flavobacteriaceae;Antarcticimonas;	0.0	0	2	2	0	2	0	440583	145
Primers Thermococcales	SILVA (only NR);Bacteria;Bacteroidota;Bacteroidia;Flavobacteriales;Flavobacteriaceae;Aquibacter;	0.0	0	108	107	0	107	1	440478	145
Primers Thermococcales	SILVA (only NR);Bacteria;Bacteroidota;Bacteroidia;Flavobacteriales;Flavobacteriaceae;Aquimarina;	0.0	0	67	66	0	66	1	440519	145
Primers Thermococcales	SILVA (only NR);Bacteria;Bacteroidota;Bacteroidia;Flavobacteriales;Flavobacteriaceae;Arcticiflavibacter;	0.0	0	19	18	0	18	1	440567	145
Primers Thermococcales	SILVA (only NR);Bacteria;Bacteroidota;Bacteroidia;Flavobacteriales;Flavobacteriaceae;Arenibacter;	0.0	0	49	49	0	49	0	440536	145
Primers Thermococcales	SILVA (only NR);Bacteria;Bacteroidota;Bacteroidia;Flavobacteriales;Flavobacteriaceae;Arenitalea;	0.0	0	1	1	0	1	0	440584	145
Primers Thermococcales	SILVA (only NR);Bacteria;Bacteroidota;Bacteroidia;Flavobacteriales;Flavobacteriaceae;Ascidiimonas;	0.0	0	3	3	0	3	0	440582	145
Primers Thermococcales	SILVA (only NR);Bacteria;Bacteroidota;Bacteroidia;Flavobacteriales;Flavobacteriaceae;Aurantiacicella;	0.0	0	1	1	0	1	0	440584	145
Primers Thermococcales	SILVA (only NR);Bacteria;Bacteroidota;Bacteroidia;Flavobacteriales;Flavobacteriaceae;Aurantivirga;	0.0	0	14	13	0	13	1	440572	145
Primers Thermococcales	SILVA (only NR);Bacteria;Bacteroidota;Bacteroidia;Flavobacteriales;Flavobacteriaceae;Aureicoccus;	0.0	0	1	1	0	1	0	440584	145
Primers Thermococcales	SILVA (only NR);Bacteria;Bacteroidota;Bacteroidia;Flavobacteriales;Flavobacteriaceae;Aureimarina;	0.0	0	2	2	0	2	0	440583	145
Primers Thermococcales	SILVA (only NR);Bacteria;Bacteroidota;Bacteroidia;Flavobacteriales;Flavobacteriaceae;Aureisphaera;	0.0	0	5	5	0	5	0	440580	145
Primers Thermococcales	SILVA (only NR);Bacteria;Bacteroidota;Bacteroidia;Flavobacteriales;Flavobacteriaceae;Aureitalea;	0.0	0	2	2	0	2	0	440583	145
Primers Thermococcales	SILVA (only NR);Bacteria;Bacteroidota;Bacteroidia;Flavobacteriales;Flavobacteriaceae;Aureivirga;	0.0	0	2	2	0	2	0	440583	145
Primers Thermococcales	SILVA (only NR);Bacteria;Bacteroidota;Bacteroidia;Flavobacteriales;Flavobacteriaceae;Bizionia;	0.0	0	22	22	0	22	0	440563	145
Primers Thermococcales	SILVA (only NR);Bacteria;Bacteroidota;Bacteroidia;Flavobacteriales;Flavobacteriaceae;Capnocytophaga;	0.0	0	482	473	0	473	9	440112	145
Primers Thermococcales	SILVA (only NR);Bacteria;Bacteroidota;Bacteroidia;Flavobacteriales;Flavobacteriaceae;Cellulophaga;	0.0	0	63	62	0	62	1	440523	145
Primers Thermococcales	SILVA (only NR);Bacteria;Bacteroidota;Bacteroidia;Flavobacteriales;Flavobacteriaceae;Changchengzhania;	0.0	0	4	4	0	4	0	440581	145
Primers Thermococcales	SILVA (only NR);Bacteria;Bacteroidota;Bacteroidia;Flavobacteriales;Flavobacteriaceae;Citreitalea;	0.0	0	9	9	0	9	0	440576	145
Primers Thermococcales	SILVA (only NR);Bacteria;Bacteroidota;Bacteroidia;Flavobacteriales;Flavobacteriaceae;Coenonia;	0.0	0	5	5	0	5	0	440580	145
Primers Thermococcales	SILVA (only NR);Bacteria;Bacteroidota;Bacteroidia;Flavobacteriales;Flavobacteriaceae;Confluentibacter;	0.0	0	9	9	0	9	0	440576	145
Primers Thermococcales	SILVA (only NR);Bacteria;Bacteroidota;Bacteroidia;Flavobacteriales;Flavobacteriaceae;Corallibacter;	0.0	0	3	3	0	3	0	440582	145
Primers Thermococcales	SILVA (only NR);Bacteria;Bacteroidota;Bacteroidia;Flavobacteriales;Flavobacteriaceae;Costertonia;	0.0	0	6	6	0	6	0	440579	145
Primers Thermococcales	SILVA (only NR);Bacteria;Bacteroidota;Bacteroidia;Flavobacteriales;Flavobacteriaceae;Croceibacter;	0.0	0	4	4	0	4	0	440581	145
Primers Thermococcales	SILVA (only NR);Bacteria;Bacteroidota;Bacteroidia;Flavobacteriales;Flavobacteriaceae;Croceitalea;	0.0	0	16	16	0	16	0	440569	145
Primers Thermococcales	SILVA (only NR);Bacteria;Bacteroidota;Bacteroidia;Flavobacteriales;Flavobacteriaceae;Dokdonia;	0.0	0	48	48	0	48	0	440537	145
Primers Thermococcales	SILVA (only NR);Bacteria;Bacteroidota;Bacteroidia;Flavobacteriales;Flavobacteriaceae;Eudoraea;	0.0	0	9	9	0	9	0	440576	145
Primers Thermococcales	SILVA (only NR);Bacteria;Bacteroidota;Bacteroidia;Flavobacteriales;Flavobacteriaceae;Euzebyella;	0.0	0	15	15	0	15	0	440570	145
Primers Thermococcales	SILVA (only NR);Bacteria;Bacteroidota;Bacteroidia;Flavobacteriales;Flavobacteriaceae;Flagellimonas;	0.0	0	4	4	0	4	0	440581	145
Primers Thermococcales	SILVA (only NR);Bacteria;Bacteroidota;Bacteroidia;Flavobacteriales;Flavobacteriaceae;Flavicella;	0.0	0	10	10	0	10	0	440575	145
Primers Thermococcales	SILVA (only NR);Bacteria;Bacteroidota;Bacteroidia;Flavobacteriales;Flavobacteriaceae;Flavimarina;	0.0	0	7	7	0	7	0	440578	145
Primers Thermococcales	SILVA (only NR);Bacteria;Bacteroidota;Bacteroidia;Flavobacteriales;Flavobacteriaceae;Flaviramulus;	0.0	0	2	2	0	2	0	440583	145
Primers Thermococcales	SILVA (only NR);Bacteria;Bacteroidota;Bacteroidia;Flavobacteriales;Flavobacteriaceae;Flavirhabdus;	0.0	0	15	15	0	15	0	440570	145
Primers Thermococcales	SILVA (only NR);Bacteria;Bacteroidota;Bacteroidia;Flavobacteriales;Flavobacteriaceae;Flavivirga;	0.0	0	4	4	0	4	0	440581	145
Primers Thermococcales	SILVA (only NR);Bacteria;Bacteroidota;Bacteroidia;Flavobacteriales;Flavobacteriaceae;Flavobacterium;	0.0	0	2191	2155	0	2155	36	438430	145
Primers Thermococcales	SILVA (only NR);Bacteria;Bacteroidota;Bacteroidia;Flavobacteriales;Flavobacteriaceae;Formosa;	0.0	0	104	101	0	101	3	440484	145
Primers Thermococcales	SILVA (only NR);Bacteria;Bacteroidota;Bacteroidia;Flavobacteriales;Flavobacteriaceae;Frondibacter;	0.0	0	2	2	0	2	0	440583	145
Primers Thermococcales	SILVA (only NR);Bacteria;Bacteroidota;Bacteroidia;Flavobacteriales;Flavobacteriaceae;Fulvibacter;	0.0	0	2	2	0	2	0	440583	145
Primers Thermococcales	SILVA (only NR);Bacteria;Bacteroidota;Bacteroidia;Flavobacteriales;Flavobacteriaceae;Gaetbulibacter;	0.0	0	17	17	0	17	0	440568	145
Primers Thermococcales	SILVA (only NR);Bacteria;Bacteroidota;Bacteroidia;Flavobacteriales;Flavobacteriaceae;Galbibacter;	0.0	0	6	6	0	6	0	440579	145
Primers Thermococcales	SILVA (only NR);Bacteria;Bacteroidota;Bacteroidia;Flavobacteriales;Flavobacteriaceae;Gangjinia;	0.0	0	9	9	0	9	0	440576	145
Primers Thermococcales	SILVA (only NR);Bacteria;Bacteroidota;Bacteroidia;Flavobacteriales;Flavobacteriaceae;Gelidibacter;	0.0	0	17	17	0	17	0	440568	145
Primers Thermococcales	SILVA (only NR);Bacteria;Bacteroidota;Bacteroidia;Flavobacteriales;Flavobacteriaceae;Geojedonia;	0.0	0	3	3	0	3	0	440582	145
Primers Thermococcales	SILVA (only NR);Bacteria;Bacteroidota;Bacteroidia;Flavobacteriales;Flavobacteriaceae;Gillisia;	0.0	0	37	37	0	37	0	440548	145
Primers Thermococcales	SILVA (only NR);Bacteria;Bacteroidota;Bacteroidia;Flavobacteriales;Flavobacteriaceae;Gilvibacter;	0.0	0	10	10	0	10	0	440575	145
Primers Thermococcales	SILVA (only NR);Bacteria;Bacteroidota;Bacteroidia;Flavobacteriales;Flavobacteriaceae;Gramella;	0.0	0	44	42	0	42	2	440543	145
Primers Thermococcales	SILVA (only NR);Bacteria;Bacteroidota;Bacteroidia;Flavobacteriales;Flavobacteriaceae;Hanstruepera;	0.0	0	2	2	0	2	0	440583	145
Primers Thermococcales	SILVA (only NR);Bacteria;Bacteroidota;Bacteroidia;Flavobacteriales;Flavobacteriaceae;Hoppeia;	0.0	0	12	12	0	12	0	440573	145
Primers Thermococcales	SILVA (only NR);Bacteria;Bacteroidota;Bacteroidia;Flavobacteriales;Flavobacteriaceae;Hwangdonia;	0.0	0	3	3	0	3	0	440582	145
Primers Thermococcales	SILVA (only NR);Bacteria;Bacteroidota;Bacteroidia;Flavobacteriales;Flavobacteriaceae;Hyunsoonleella;	0.0	0	11	11	0	11	0	440574	145
Primers Thermococcales	SILVA (only NR);Bacteria;Bacteroidota;Bacteroidia;Flavobacteriales;Flavobacteriaceae;Ichthyenterobacterium;	0.0	0	3	3	0	3	0	440582	145
Primers Thermococcales	SILVA (only NR);Bacteria;Bacteroidota;Bacteroidia;Flavobacteriales;Flavobacteriaceae;Imtechella;	0.0	0	2	2	0	2	0	440583	145
Primers Thermococcales	SILVA (only NR);Bacteria;Bacteroidota;Bacteroidia;Flavobacteriales;Flavobacteriaceae;Jejudonia;	0.0	0	7	7	0	7	0	440578	145
Primers Thermococcales	SILVA (only NR);Bacteria;Bacteroidota;Bacteroidia;Flavobacteriales;Flavobacteriaceae;Jejuia;	0.0	0	3	3	0	3	0	440582	145
Primers Thermococcales	SILVA (only NR);Bacteria;Bacteroidota;Bacteroidia;Flavobacteriales;Flavobacteriaceae;Joostella;	0.0	0	9	8	0	8	1	440577	145
Primers Thermococcales	SILVA (only NR);Bacteria;Bacteroidota;Bacteroidia;Flavobacteriales;Flavobacteriaceae;Kordia;	0.0	0	32	32	0	32	0	440553	145
Primers Thermococcales	SILVA (only NR);Bacteria;Bacteroidota;Bacteroidia;Flavobacteriales;Flavobacteriaceae;Kriegella;	0.0	0	2	2	0	2	0	440583	145
Primers Thermococcales	SILVA (only NR);Bacteria;Bacteroidota;Bacteroidia;Flavobacteriales;Flavobacteriaceae;Lacinutrix;	0.0	0	20	20	0	20	0	440565	145
Primers Thermococcales	SILVA (only NR);Bacteria;Bacteroidota;Bacteroidia;Flavobacteriales;Flavobacteriaceae;Leeuwenhoekiella;	0.0	0	24	24	0	24	0	440561	145
Primers Thermococcales	SILVA (only NR);Bacteria;Bacteroidota;Bacteroidia;Flavobacteriales;Flavobacteriaceae;Leptobacterium;	0.0	0	2	2	0	2	0	440583	145
Primers Thermococcales	SILVA (only NR);Bacteria;Bacteroidota;Bacteroidia;Flavobacteriales;Flavobacteriaceae;Litoribaculum;	0.0	0	1	1	0	1	0	440584	145
Primers Thermococcales	SILVA (only NR);Bacteria;Bacteroidota;Bacteroidia;Flavobacteriales;Flavobacteriaceae;Lutaonella;	0.0	0	1	1	0	1	0	440584	145
Primers Thermococcales	SILVA (only NR);Bacteria;Bacteroidota;Bacteroidia;Flavobacteriales;Flavobacteriaceae;Lutibacter;	0.0	0	68	67	0	67	1	440518	145
Primers Thermococcales	SILVA (only NR);Bacteria;Bacteroidota;Bacteroidia;Flavobacteriales;Flavobacteriaceae;Lutimonas;	0.0	0	14	14	0	14	0	440571	145
Primers Thermococcales	SILVA (only NR);Bacteria;Bacteroidota;Bacteroidia;Flavobacteriales;Flavobacteriaceae;Mangrovimonas;	0.0	0	5	5	0	5	0	440580	145
Primers Thermococcales	SILVA (only NR);Bacteria;Bacteroidota;Bacteroidia;Flavobacteriales;Flavobacteriaceae;Maribacter;	0.0	0	124	123	0	123	1	440462	145
Primers Thermococcales	SILVA (only NR);Bacteria;Bacteroidota;Bacteroidia;Flavobacteriales;Flavobacteriaceae;Mariniflexile;	0.0	0	10	10	0	10	0	440575	145
Primers Thermococcales	SILVA (only NR);Bacteria;Bacteroidota;Bacteroidia;Flavobacteriales;Flavobacteriaceae;Maritimimonas;	0.0	0	135	135	0	135	0	440450	145
Primers Thermococcales	SILVA (only NR);Bacteria;Bacteroidota;Bacteroidia;Flavobacteriales;Flavobacteriaceae;Marixanthomonas;	0.0	0	10	10	0	10	0	440575	145
Primers Thermococcales	SILVA (only NR);Bacteria;Bacteroidota;Bacteroidia;Flavobacteriales;Flavobacteriaceae;Meridianimaribacter;	0.0	0	4	4	0	4	0	440581	145
Primers Thermococcales	SILVA (only NR);Bacteria;Bacteroidota;Bacteroidia;Flavobacteriales;Flavobacteriaceae;Mesoflavibacter;	0.0	0	20	19	0	19	1	440566	145
Primers Thermococcales	SILVA (only NR);Bacteria;Bacteroidota;Bacteroidia;Flavobacteriales;Flavobacteriaceae;Mesonia;	0.0	0	25	22	0	22	3	440563	145
Primers Thermococcales	SILVA (only NR);Bacteria;Bacteroidota;Bacteroidia;Flavobacteriales;Flavobacteriaceae;Muricauda;	0.0	0	111	108	0	108	3	440477	145
Primers Thermococcales	SILVA (only NR);Bacteria;Bacteroidota;Bacteroidia;Flavobacteriales;Flavobacteriaceae;Muriicola;	0.0	0	8	8	0	8	0	440577	145
Primers Thermococcales	SILVA (only NR);Bacteria;Bacteroidota;Bacteroidia;Flavobacteriales;Flavobacteriaceae;Myroides;	0.0	0	89	87	0	87	2	440498	145
Primers Thermococcales	SILVA (only NR);Bacteria;Bacteroidota;Bacteroidia;Flavobacteriales;Flavobacteriaceae;NS2b marine group;	0.0	0	54	54	0	54	0	440531	145
Primers Thermococcales	SILVA (only NR);Bacteria;Bacteroidota;Bacteroidia;Flavobacteriales;Flavobacteriaceae;NS3a marine group;	0.0	0	35	34	0	34	1	440551	145
Primers Thermococcales	SILVA (only NR);Bacteria;Bacteroidota;Bacteroidia;Flavobacteriales;Flavobacteriaceae;NS4 marine group;	0.0	0	144	142	0	142	2	440443	145
Primers Thermococcales	SILVA (only NR);Bacteria;Bacteroidota;Bacteroidia;Flavobacteriales;Flavobacteriaceae;NS5 marine group;	0.0	0	249	249	0	249	0	440336	145
Primers Thermococcales	SILVA (only NR);Bacteria;Bacteroidota;Bacteroidia;Flavobacteriales;Flavobacteriaceae;Neptunitalea;	0.0	0	4	4	0	4	0	440581	145
Primers Thermococcales	SILVA (only NR);Bacteria;Bacteroidota;Bacteroidia;Flavobacteriales;Flavobacteriaceae;Nonlabens;	0.0	0	55	54	0	54	1	440531	145
Primers Thermococcales	SILVA (only NR);Bacteria;Bacteroidota;Bacteroidia;Flavobacteriales;Flavobacteriaceae;Ochrovirga;	0.0	0	1	1	0	1	0	440584	145
Primers Thermococcales	SILVA (only NR);Bacteria;Bacteroidota;Bacteroidia;Flavobacteriales;Flavobacteriaceae;Olleya;	0.0	0	20	19	0	19	1	440566	145
Primers Thermococcales	SILVA (only NR);Bacteria;Bacteroidota;Bacteroidia;Flavobacteriales;Flavobacteriaceae;Pibocella;	0.0	0	7	7	0	7	0	440578	145
Primers Thermococcales	SILVA (only NR);Bacteria;Bacteroidota;Bacteroidia;Flavobacteriales;Flavobacteriaceae;Planktosalinus;	0.0	0	12	12	0	12	0	440573	145
Primers Thermococcales	SILVA (only NR);Bacteria;Bacteroidota;Bacteroidia;Flavobacteriales;Flavobacteriaceae;Polaribacter;	0.0	0	181	180	0	180	1	440405	145
Primers Thermococcales	SILVA (only NR);Bacteria;Bacteroidota;Bacteroidia;Flavobacteriales;Flavobacteriaceae;Postechiella;	0.0	0	3	3	0	3	0	440582	145
Primers Thermococcales	SILVA (only NR);Bacteria;Bacteroidota;Bacteroidia;Flavobacteriales;Flavobacteriaceae;Pricia;	0.0	0	10	10	0	10	0	440575	145
Primers Thermococcales	SILVA (only NR);Bacteria;Bacteroidota;Bacteroidia;Flavobacteriales;Flavobacteriaceae;Pseudofulvibacter;	0.0	0	129	128	0	128	1	440457	145
Primers Thermococcales	SILVA (only NR);Bacteria;Bacteroidota;Bacteroidia;Flavobacteriales;Flavobacteriaceae;Pseudozobellia;	0.0	0	2	2	0	2	0	440583	145
Primers Thermococcales	SILVA (only NR);Bacteria;Bacteroidota;Bacteroidia;Flavobacteriales;Flavobacteriaceae;Psychroflexus;	0.0	0	103	101	0	101	2	440484	145
Primers Thermococcales	SILVA (only NR);Bacteria;Bacteroidota;Bacteroidia;Flavobacteriales;Flavobacteriaceae;Psychroserpens;	0.0	0	35	35	0	35	0	440550	145
Primers Thermococcales	SILVA (only NR);Bacteria;Bacteroidota;Bacteroidia;Flavobacteriales;Flavobacteriaceae;Pustulibacterium;	0.0	0	1	1	0	1	0	440584	145
Primers Thermococcales	SILVA (only NR);Bacteria;Bacteroidota;Bacteroidia;Flavobacteriales;Flavobacteriaceae;Robertkochia;	0.0	0	1	1	0	1	0	440584	145
Primers Thermococcales	SILVA (only NR);Bacteria;Bacteroidota;Bacteroidia;Flavobacteriales;Flavobacteriaceae;Robiginitalea;	0.0	0	46	43	0	43	3	440542	145
Primers Thermococcales	SILVA (only NR);Bacteria;Bacteroidota;Bacteroidia;Flavobacteriales;Flavobacteriaceae;Sabulilitoribacter;	0.0	0	2	2	0	2	0	440583	145
Primers Thermococcales	SILVA (only NR);Bacteria;Bacteroidota;Bacteroidia;Flavobacteriales;Flavobacteriaceae;Salegentibacter;	0.0	0	82	82	0	82	0	440503	145
Primers Thermococcales	SILVA (only NR);Bacteria;Bacteroidota;Bacteroidia;Flavobacteriales;Flavobacteriaceae;Salinimicrobium;	0.0	0	79	78	0	78	1	440507	145
Primers Thermococcales	SILVA (only NR);Bacteria;Bacteroidota;Bacteroidia;Flavobacteriales;Flavobacteriaceae;Sediminibacter;	0.0	0	4	4	0	4	0	440581	145
Primers Thermococcales	SILVA (only NR);Bacteria;Bacteroidota;Bacteroidia;Flavobacteriales;Flavobacteriaceae;Sediminicola;	0.0	0	14	13	0	13	1	440572	145
Primers Thermococcales	SILVA (only NR);Bacteria;Bacteroidota;Bacteroidia;Flavobacteriales;Flavobacteriaceae;Seonamhaeicola;	0.0	0	14	14	0	14	0	440571	145
Primers Thermococcales	SILVA (only NR);Bacteria;Bacteroidota;Bacteroidia;Flavobacteriales;Flavobacteriaceae;Siansivirga;	0.0	0	3	3	0	3	0	440582	145
Primers Thermococcales	SILVA (only NR);Bacteria;Bacteroidota;Bacteroidia;Flavobacteriales;Flavobacteriaceae;Sinomicrobium;	0.0	0	11	10	0	10	1	440575	145
Primers Thermococcales	SILVA (only NR);Bacteria;Bacteroidota;Bacteroidia;Flavobacteriales;Flavobacteriaceae;Snuella;	0.0	0	2	2	0	2	0	440583	145
Primers Thermococcales	SILVA (only NR);Bacteria;Bacteroidota;Bacteroidia;Flavobacteriales;Flavobacteriaceae;Spongiibacterium;	0.0	0	7	7	0	7	0	440578	145
Primers Thermococcales	SILVA (only NR);Bacteria;Bacteroidota;Bacteroidia;Flavobacteriales;Flavobacteriaceae;Spongiiferula;	0.0	0	2	2	0	2	0	440583	145
Primers Thermococcales	SILVA (only NR);Bacteria;Bacteroidota;Bacteroidia;Flavobacteriales;Flavobacteriaceae;Spongiimicrobium;	0.0	0	5	5	0	5	0	440580	145
Primers Thermococcales	SILVA (only NR);Bacteria;Bacteroidota;Bacteroidia;Flavobacteriales;Flavobacteriaceae;Spongiimonas;	0.0	0	5	5	0	5	0	440580	145
Primers Thermococcales	SILVA (only NR);Bacteria;Bacteroidota;Bacteroidia;Flavobacteriales;Flavobacteriaceae;Spongiivirga;	0.0	0	5	5	0	5	0	440580	145
Primers Thermococcales	SILVA (only NR);Bacteria;Bacteroidota;Bacteroidia;Flavobacteriales;Flavobacteriaceae;Subsaxibacter;	0.0	0	17	17	0	17	0	440568	145
Primers Thermococcales	SILVA (only NR);Bacteria;Bacteroidota;Bacteroidia;Flavobacteriales;Flavobacteriaceae;Subsaximicrobium;	0.0	0	4	4	0	4	0	440581	145
Primers Thermococcales	SILVA (only NR);Bacteria;Bacteroidota;Bacteroidia;Flavobacteriales;Flavobacteriaceae;Sufflavibacter;	0.0	0	1	1	0	1	0	440584	145
Primers Thermococcales	SILVA (only NR);Bacteria;Bacteroidota;Bacteroidia;Flavobacteriales;Flavobacteriaceae;Sungkyunkwania;	0.0	0	4	4	0	4	0	440581	145
Primers Thermococcales	SILVA (only NR);Bacteria;Bacteroidota;Bacteroidia;Flavobacteriales;Flavobacteriaceae;Tamlana;	0.0	0	18	18	0	18	0	440567	145
Primers Thermococcales	SILVA (only NR);Bacteria;Bacteroidota;Bacteroidia;Flavobacteriales;Flavobacteriaceae;Tenacibaculum;	0.0	0	227	222	0	222	5	440363	145
Primers Thermococcales	SILVA (only NR);Bacteria;Bacteroidota;Bacteroidia;Flavobacteriales;Flavobacteriaceae;Ulvibacter;	0.0	0	63	63	0	63	0	440522	145
Primers Thermococcales	SILVA (only NR);Bacteria;Bacteroidota;Bacteroidia;Flavobacteriales;Flavobacteriaceae;Vitellibacter;	0.0	0	23	22	0	22	1	440563	145
Primers Thermococcales	SILVA (only NR);Bacteria;Bacteroidota;Bacteroidia;Flavobacteriales;Flavobacteriaceae;Wenyingzhuangia;	0.0	0	12	12	0	12	0	440573	145
Primers Thermococcales	SILVA (only NR);Bacteria;Bacteroidota;Bacteroidia;Flavobacteriales;Flavobacteriaceae;Winogradskyella;	0.0	0	131	129	0	129	2	440456	145
Primers Thermococcales	SILVA (only NR);Bacteria;Bacteroidota;Bacteroidia;Flavobacteriales;Flavobacteriaceae;Xanthomarina;	0.0	0	6	6	0	6	0	440579	145
Primers Thermococcales	SILVA (only NR);Bacteria;Bacteroidota;Bacteroidia;Flavobacteriales;Flavobacteriaceae;Yeosuana;	0.0	0	3	3	0	3	0	440582	145
Primers Thermococcales	SILVA (only NR);Bacteria;Bacteroidota;Bacteroidia;Flavobacteriales;Flavobacteriaceae;Zeaxanthinibacter;	0.0	0	22	22	0	22	0	440563	145
Primers Thermococcales	SILVA (only NR);Bacteria;Bacteroidota;Bacteroidia;Flavobacteriales;Flavobacteriaceae;Zhouia;	0.0	0	2	2	0	2	0	440583	145
Primers Thermococcales	SILVA (only NR);Bacteria;Bacteroidota;Bacteroidia;Flavobacteriales;Flavobacteriaceae;Zobellia;	0.0	0	19	19	0	19	0	440566	145
Primers Thermococcales	SILVA (only NR);Bacteria;Bacteroidota;Bacteroidia;Flavobacteriales;Flavobacteriaceae;Zunongwangia;	0.0	0	16	16	0	16	0	440569	145
Primers Thermococcales	SILVA (only NR);Bacteria;Bacteroidota;Bacteroidia;Flavobacteriales;Flavobacteriaceae;uncultured;	0.0	0	361	358	0	358	3	440227	145
Primers Thermococcales	SILVA (only NR);Bacteria;Bacteroidota;Bacteroidia;Flavobacteriales;Flavobacteriales Incertae Sedis;	0.0	0	11	11	0	11	0	440574	145
Primers Thermococcales	SILVA (only NR);Bacteria;Bacteroidota;Bacteroidia;Flavobacteriales;Flavobacteriales Incertae Sedis;Ichthyobacterium;	0.0	0	11	11	0	11	0	440574	145
Primers Thermococcales	SILVA (only NR);Bacteria;Bacteroidota;Bacteroidia;Flavobacteriales;NS7 marine group;	0.0	0	42	42	0	42	0	440543	145
Primers Thermococcales	SILVA (only NR);Bacteria;Bacteroidota;Bacteroidia;Flavobacteriales;NS9 marine group;	0.0	0	477	475	0	475	2	440110	145
Primers Thermococcales	SILVA (only NR);Bacteria;Bacteroidota;Bacteroidia;Flavobacteriales;Schleiferiaceae;	0.0	0	48	46	0	46	2	440539	145
Primers Thermococcales	SILVA (only NR);Bacteria;Bacteroidota;Bacteroidia;Flavobacteriales;Schleiferiaceae;Schleiferia;	0.0	0	48	46	0	46	2	440539	145
Primers Thermococcales	SILVA (only NR);Bacteria;Bacteroidota;Bacteroidia;Flavobacteriales;Weeksellaceae;	0.0	0	1433	1414	0	1414	19	439171	145
Primers Thermococcales	SILVA (only NR);Bacteria;Bacteroidota;Bacteroidia;Flavobacteriales;Weeksellaceae;Algoriella;	0.0	0	2	2	0	2	0	440583	145
Primers Thermococcales	SILVA (only NR);Bacteria;Bacteroidota;Bacteroidia;Flavobacteriales;Weeksellaceae;Apibacter;	0.0	0	9	9	0	9	0	440576	145
Primers Thermococcales	SILVA (only NR);Bacteria;Bacteroidota;Bacteroidia;Flavobacteriales;Weeksellaceae;Bergeyella;	0.0	0	138	137	0	137	1	440448	145
Primers Thermococcales	SILVA (only NR);Bacteria;Bacteroidota;Bacteroidia;Flavobacteriales;Weeksellaceae;Candidatus Hemobacterium;	0.0	0	1	1	0	1	0	440584	145
Primers Thermococcales	SILVA (only NR);Bacteria;Bacteroidota;Bacteroidia;Flavobacteriales;Weeksellaceae;Chishuiella;	0.0	0	4	4	0	4	0	440581	145
Primers Thermococcales	SILVA (only NR);Bacteria;Bacteroidota;Bacteroidia;Flavobacteriales;Weeksellaceae;Chryseobacterium;	0.0	0	750	737	0	737	13	439848	145
Primers Thermococcales	SILVA (only NR);Bacteria;Bacteroidota;Bacteroidia;Flavobacteriales;Weeksellaceae;Cloacibacterium;	0.0	0	227	225	0	225	2	440360	145
Primers Thermococcales	SILVA (only NR);Bacteria;Bacteroidota;Bacteroidia;Flavobacteriales;Weeksellaceae;Cruoricaptor;	0.0	0	2	2	0	2	0	440583	145
Primers Thermococcales	SILVA (only NR);Bacteria;Bacteroidota;Bacteroidia;Flavobacteriales;Weeksellaceae;Elizabethkingia;	0.0	0	62	62	0	62	0	440523	145
Primers Thermococcales	SILVA (only NR);Bacteria;Bacteroidota;Bacteroidia;Flavobacteriales;Weeksellaceae;Empedobacter;	0.0	0	27	24	0	24	3	440561	145
Primers Thermococcales	SILVA (only NR);Bacteria;Bacteroidota;Bacteroidia;Flavobacteriales;Weeksellaceae;Moheibacter;	0.0	0	43	43	0	43	0	440542	145
Primers Thermococcales	SILVA (only NR);Bacteria;Bacteroidota;Bacteroidia;Flavobacteriales;Weeksellaceae;Ornithobacterium;	0.0	0	36	36	0	36	0	440549	145
Primers Thermococcales	SILVA (only NR);Bacteria;Bacteroidota;Bacteroidia;Flavobacteriales;Weeksellaceae;Riemerella;	0.0	0	34	34	0	34	0	440551	145
Primers Thermococcales	SILVA (only NR);Bacteria;Bacteroidota;Bacteroidia;Flavobacteriales;Weeksellaceae;Soonwooa;	0.0	0	5	5	0	5	0	440580	145
Primers Thermococcales	SILVA (only NR);Bacteria;Bacteroidota;Bacteroidia;Flavobacteriales;Weeksellaceae;Wautersiella;	0.0	0	3	3	0	3	0	440582	145
Primers Thermococcales	SILVA (only NR);Bacteria;Bacteroidota;Bacteroidia;Flavobacteriales;Weeksellaceae;Weeksella;	0.0	0	10	10	0	10	0	440575	145
Primers Thermococcales	SILVA (only NR);Bacteria;Bacteroidota;Bacteroidia;Flavobacteriales;Weeksellaceae;uncultured;	0.0	0	72	72	0	72	0	440513	145
Primers Thermococcales	SILVA (only NR);Bacteria;Bacteroidota;Bacteroidia;ML602M-17;	0.0	0	10	8	0	8	2	440577	145
Primers Thermococcales	SILVA (only NR);Bacteria;Bacteroidota;Bacteroidia;SM1A07;	0.0	0	59	58	0	58	1	440527	145
Primers Thermococcales	SILVA (only NR);Bacteria;Bacteroidota;Bacteroidia;Sphingobacteriales;	0.0	0	2824	2784	0	2784	40	437801	145
Primers Thermococcales	SILVA (only NR);Bacteria;Bacteroidota;Bacteroidia;Sphingobacteriales;ADurb.Bin408;	0.0	0	7	7	0	7	0	440578	145
Primers Thermococcales	SILVA (only NR);Bacteria;Bacteroidota;Bacteroidia;Sphingobacteriales;AKYH767;	0.0	0	106	105	0	105	1	440480	145
Primers Thermococcales	SILVA (only NR);Bacteria;Bacteroidota;Bacteroidia;Sphingobacteriales;CMW-169;	0.0	0	7	7	0	7	0	440578	145
Primers Thermococcales	SILVA (only NR);Bacteria;Bacteroidota;Bacteroidia;Sphingobacteriales;CWT CU03-E12;	0.0	0	6	6	0	6	0	440579	145
Primers Thermococcales	SILVA (only NR);Bacteria;Bacteroidota;Bacteroidia;Sphingobacteriales;E6aC02;	0.0	0	86	85	0	85	1	440500	145
Primers Thermococcales	SILVA (only NR);Bacteria;Bacteroidota;Bacteroidia;Sphingobacteriales;FFCH9454;	0.0	0	6	6	0	6	0	440579	145
Primers Thermococcales	SILVA (only NR);Bacteria;Bacteroidota;Bacteroidia;Sphingobacteriales;GWF2-29-10;	0.0	0	5	5	0	5	0	440580	145
Primers Thermococcales	SILVA (only NR);Bacteria;Bacteroidota;Bacteroidia;Sphingobacteriales;KD1-131;	0.0	0	15	15	0	15	0	440570	145
Primers Thermococcales	SILVA (only NR);Bacteria;Bacteroidota;Bacteroidia;Sphingobacteriales;KD3-93;	0.0	0	49	49	0	49	0	440536	145
Primers Thermococcales	SILVA (only NR);Bacteria;Bacteroidota;Bacteroidia;Sphingobacteriales;Lentimicrobiaceae;	0.0	0	534	523	0	523	11	440062	145
Primers Thermococcales	SILVA (only NR);Bacteria;Bacteroidota;Bacteroidia;Sphingobacteriales;Lentimicrobiaceae;Lentimicrobium;	0.0	0	266	262	0	262	4	440323	145
Primers Thermococcales	SILVA (only NR);Bacteria;Bacteroidota;Bacteroidia;Sphingobacteriales;LiUU-11-161;	0.0	0	20	20	0	20	0	440565	145
Primers Thermococcales	SILVA (only NR);Bacteria;Bacteroidota;Bacteroidia;Sphingobacteriales;NS11-12 marine group;	0.0	0	196	194	0	194	2	440391	145
Primers Thermococcales	SILVA (only NR);Bacteria;Bacteroidota;Bacteroidia;Sphingobacteriales;S15-21;	0.0	0	2	2	0	2	0	440583	145
Primers Thermococcales	SILVA (only NR);Bacteria;Bacteroidota;Bacteroidia;Sphingobacteriales;S15A-MN91;	0.0	0	14	14	0	14	0	440571	145
Primers Thermococcales	SILVA (only NR);Bacteria;Bacteroidota;Bacteroidia;Sphingobacteriales;SBYC-2600;	0.0	0	3	3	0	3	0	440582	145
Primers Thermococcales	SILVA (only NR);Bacteria;Bacteroidota;Bacteroidia;Sphingobacteriales;ST-12K33;	0.0	0	49	48	0	48	1	440537	145
Primers Thermococcales	SILVA (only NR);Bacteria;Bacteroidota;Bacteroidia;Sphingobacteriales;Sphingobacteriaceae;	0.0	0	1491	1470	0	1470	21	439115	145
Primers Thermococcales	SILVA (only NR);Bacteria;Bacteroidota;Bacteroidia;Sphingobacteriales;Sphingobacteriaceae;Anseongella;	0.0	0	8	8	0	8	0	440577	145
Primers Thermococcales	SILVA (only NR);Bacteria;Bacteroidota;Bacteroidia;Sphingobacteriales;Sphingobacteriaceae;Arcticibacter;	0.0	0	22	22	0	22	0	440563	145
Primers Thermococcales	SILVA (only NR);Bacteria;Bacteroidota;Bacteroidia;Sphingobacteriales;Sphingobacteriaceae;Mucilaginibacter;	0.0	0	309	305	0	305	4	440280	145
Primers Thermococcales	SILVA (only NR);Bacteria;Bacteroidota;Bacteroidia;Sphingobacteriales;Sphingobacteriaceae;Nubsella;	0.0	0	21	20	0	20	1	440565	145
Primers Thermococcales	SILVA (only NR);Bacteria;Bacteroidota;Bacteroidia;Sphingobacteriales;Sphingobacteriaceae;Olivibacter;	0.0	0	33	32	0	32	1	440553	145
Primers Thermococcales	SILVA (only NR);Bacteria;Bacteroidota;Bacteroidia;Sphingobacteriales;Sphingobacteriaceae;Parapedobacter;	0.0	0	51	51	0	51	0	440534	145
Primers Thermococcales	SILVA (only NR);Bacteria;Bacteroidota;Bacteroidia;Sphingobacteriales;Sphingobacteriaceae;Pedobacter;	0.0	0	518	513	0	513	5	440072	145
Primers Thermococcales	SILVA (only NR);Bacteria;Bacteroidota;Bacteroidia;Sphingobacteriales;Sphingobacteriaceae;Pelobium;	0.0	0	4	4	0	4	0	440581	145
Primers Thermococcales	SILVA (only NR);Bacteria;Bacteroidota;Bacteroidia;Sphingobacteriales;Sphingobacteriaceae;Pseudopedobacter;	0.0	0	18	17	0	17	1	440568	145
Primers Thermococcales	SILVA (only NR);Bacteria;Bacteroidota;Bacteroidia;Sphingobacteriales;Sphingobacteriaceae;Pseudosphingobacterium;	0.0	0	6	6	0	6	0	440579	145
Primers Thermococcales	SILVA (only NR);Bacteria;Bacteroidota;Bacteroidia;Sphingobacteriales;Sphingobacteriaceae;Solitalea;	0.0	0	34	34	0	34	0	440551	145
Primers Thermococcales	SILVA (only NR);Bacteria;Bacteroidota;Bacteroidia;Sphingobacteriales;Sphingobacteriaceae;Sphingobacterium;	0.0	0	380	371	0	371	9	440214	145
Primers Thermococcales	SILVA (only NR);Bacteria;Bacteroidota;Bacteroidia;Sphingobacteriales;Sphingobacteriaceae;uncultured;	0.0	0	79	79	0	79	0	440506	145
Primers Thermococcales	SILVA (only NR);Bacteria;Bacteroidota;Bacteroidia;Sphingobacteriales;Z4MB62;	0.0	0	3	3	0	3	0	440582	145
Primers Thermococcales	SILVA (only NR);Bacteria;Bacteroidota;Bacteroidia;Sphingobacteriales;env.OPS 17;	0.0	0	212	209	0	209	3	440376	145
Primers Thermococcales	SILVA (only NR);Bacteria;Bacteroidota;Bacteroidia;Sphingobacteriales;s74e-6049;	0.0	0	4	4	0	4	0	440581	145
Primers Thermococcales	SILVA (only NR);Bacteria;Bacteroidota;Bacteroidia;Sphingobacteriales;uncultured;	0.0	0	3	3	0	3	0	440582	145
Primers Thermococcales	SILVA (only NR);Bacteria;Bacteroidota;Chlorobia;	0.0	0	153	153	0	153	0	440432	145
Primers Thermococcales	SILVA (only NR);Bacteria;Bacteroidota;Chlorobia;Chlorobiales;	0.0	0	153	153	0	153	0	440432	145
Primers Thermococcales	SILVA (only NR);Bacteria;Bacteroidota;Chlorobia;Chlorobiales;Chlorobiaceae;	0.0	0	134	134	0	134	0	440451	145
Primers Thermococcales	SILVA (only NR);Bacteria;Bacteroidota;Chlorobia;Chlorobiales;Chlorobiaceae;Chlorobaculum;	0.0	0	38	38	0	38	0	440547	145
Primers Thermococcales	SILVA (only NR);Bacteria;Bacteroidota;Chlorobia;Chlorobiales;Chlorobiaceae;Chlorobium;	0.0	0	70	70	0	70	0	440515	145
Primers Thermococcales	SILVA (only NR);Bacteria;Bacteroidota;Chlorobia;Chlorobiales;Chlorobiaceae;Prosthecochloris;	0.0	0	23	23	0	23	0	440562	145
Primers Thermococcales	SILVA (only NR);Bacteria;Bacteroidota;Chlorobia;Chlorobiales;Chlorobiaceae;uncultured;	0.0	0	3	3	0	3	0	440582	145
Primers Thermococcales	SILVA (only NR);Bacteria;Bacteroidota;Chlorobia;Chlorobiales;Chloroherpetonaceae;	0.0	0	19	19	0	19	0	440566	145
Primers Thermococcales	SILVA (only NR);Bacteria;Bacteroidota;Chlorobia;Chlorobiales;Chloroherpetonaceae;Chloroherpeton;	0.0	0	4	4	0	4	0	440581	145
Primers Thermococcales	SILVA (only NR);Bacteria;Bacteroidota;Chlorobia;Chlorobiales;Chloroherpetonaceae;GBChlB;	0.0	0	15	15	0	15	0	440570	145
Primers Thermococcales	SILVA (only NR);Bacteria;Bacteroidota;Ignavibacteria;	0.0	0	378	367	0	367	11	440218	145
Primers Thermococcales	SILVA (only NR);Bacteria;Bacteroidota;Ignavibacteria;Ignavibacteriales;	0.0	0	282	272	0	272	10	440313	145
Primers Thermococcales	SILVA (only NR);Bacteria;Bacteroidota;Ignavibacteria;Ignavibacteriales;BSN166;	0.0	0	6	6	0	6	0	440579	145
Primers Thermococcales	SILVA (only NR);Bacteria;Bacteroidota;Ignavibacteria;Ignavibacteriales;BSV40;	0.0	0	11	11	0	11	0	440574	145
Primers Thermococcales	SILVA (only NR);Bacteria;Bacteroidota;Ignavibacteria;Ignavibacteriales;Ignavibacteriaceae;	0.0	0	76	68	0	68	8	440517	145
Primers Thermococcales	SILVA (only NR);Bacteria;Bacteroidota;Ignavibacteria;Ignavibacteriales;Ignavibacteriaceae;Ignavibacterium;	0.0	0	76	68	0	68	8	440517	145
Primers Thermococcales	SILVA (only NR);Bacteria;Bacteroidota;Ignavibacteria;Ignavibacteriales;LD-RB-34;	0.0	0	15	15	0	15	0	440570	145
Primers Thermococcales	SILVA (only NR);Bacteria;Bacteroidota;Ignavibacteria;Ignavibacteriales;Melioribacteraceae;	0.0	0	73	72	0	72	1	440513	145
Primers Thermococcales	SILVA (only NR);Bacteria;Bacteroidota;Ignavibacteria;Ignavibacteriales;Melioribacteraceae;IheB3-7;	0.0	0	59	59	0	59	0	440526	145
Primers Thermococcales	SILVA (only NR);Bacteria;Bacteroidota;Ignavibacteria;Ignavibacteriales;Melioribacteraceae;Melioribacter;	0.0	0	13	12	0	12	1	440573	145
Primers Thermococcales	SILVA (only NR);Bacteria;Bacteroidota;Ignavibacteria;Ignavibacteriales;PHOS-HE36;	0.0	0	67	67	0	67	0	440518	145
Primers Thermococcales	SILVA (only NR);Bacteria;Bacteroidota;Ignavibacteria;Ignavibacteriales;SM1H02;	0.0	0	8	8	0	8	0	440577	145
Primers Thermococcales	SILVA (only NR);Bacteria;Bacteroidota;Ignavibacteria;Ignavibacteriales;SR-FBR-L83;	0.0	0	20	20	0	20	0	440565	145
Primers Thermococcales	SILVA (only NR);Bacteria;Bacteroidota;Ignavibacteria;Ignavibacteriales;UA-50;	0.0	0	3	3	0	3	0	440582	145
Primers Thermococcales	SILVA (only NR);Bacteria;Bacteroidota;Ignavibacteria;SJA-28;	0.0	0	96	95	0	95	1	440490	145
Primers Thermococcales	SILVA (only NR);Bacteria;Bacteroidota;Kapabacteria;	0.0	0	246	244	0	244	2	440341	145
Primers Thermococcales	SILVA (only NR);Bacteria;Bacteroidota;Kapabacteria;Kapabacteriales;	0.0	0	246	244	0	244	2	440341	145
Primers Thermococcales	SILVA (only NR);Bacteria;Bacteroidota;Kryptonia;	0.0	0	170	170	0	170	0	440415	145
Primers Thermococcales	SILVA (only NR);Bacteria;Bacteroidota;Kryptonia;Kryptoniales;	0.0	0	170	170	0	170	0	440415	145
Primers Thermococcales	SILVA (only NR);Bacteria;Bacteroidota;Kryptonia;Kryptoniales;BSV26;	0.0	0	150	150	0	150	0	440435	145
Primers Thermococcales	SILVA (only NR);Bacteria;Bacteroidota;Kryptonia;Kryptoniales;Kryptoniaceae;	0.0	0	7	7	0	7	0	440578	145
Primers Thermococcales	SILVA (only NR);Bacteria;Bacteroidota;Kryptonia;Kryptoniales;Kryptoniaceae;Candidatus Chrysopegis;	0.0	0	1	1	0	1	0	440584	145
Primers Thermococcales	SILVA (only NR);Bacteria;Bacteroidota;Kryptonia;Kryptoniales;Kryptoniaceae;Candidatus Kryptobacter;	0.0	0	1	1	0	1	0	440584	145
Primers Thermococcales	SILVA (only NR);Bacteria;Bacteroidota;Kryptonia;Kryptoniales;Kryptoniaceae;Candidatus Kryptonium;	0.0	0	2	2	0	2	0	440583	145
Primers Thermococcales	SILVA (only NR);Bacteria;Bacteroidota;Kryptonia;Kryptoniales;Kryptoniaceae;Candidatus Thermokryptus;	0.0	0	1	1	0	1	0	440584	145
Primers Thermococcales	SILVA (only NR);Bacteria;Bacteroidota;Kryptonia;Kryptoniales;MSB-3C8;	0.0	0	13	13	0	13	0	440572	145
Primers Thermococcales	SILVA (only NR);Bacteria;Bacteroidota;OC31;	0.0	0	8	8	0	8	0	440577	145
Primers Thermococcales	SILVA (only NR);Bacteria;Bacteroidota;Rhodothermia;	0.0	0	2102	2089	0	2089	13	438496	145
Primers Thermococcales	SILVA (only NR);Bacteria;Bacteroidota;Rhodothermia;Balneolales;	0.0	0	351	349	0	349	2	440236	145
Primers Thermococcales	SILVA (only NR);Bacteria;Bacteroidota;Rhodothermia;Balneolales;Balneolaceae;	0.0	0	351	349	0	349	2	440236	145
Primers Thermococcales	SILVA (only NR);Bacteria;Bacteroidota;Rhodothermia;Balneolales;Balneolaceae;A815;	0.0	0	2	2	0	2	0	440583	145
Primers Thermococcales	SILVA (only NR);Bacteria;Bacteroidota;Rhodothermia;Balneolales;Balneolaceae;Aliifodinibius;	0.0	0	13	13	0	13	0	440572	145
Primers Thermococcales	SILVA (only NR);Bacteria;Bacteroidota;Rhodothermia;Balneolales;Balneolaceae;B2706-C7;	0.0	0	4	4	0	4	0	440581	145
Primers Thermococcales	SILVA (only NR);Bacteria;Bacteroidota;Rhodothermia;Balneolales;Balneolaceae;Balneola;	0.0	0	38	38	0	38	0	440547	145
Primers Thermococcales	SILVA (only NR);Bacteria;Bacteroidota;Rhodothermia;Balneolales;Balneolaceae;CK06-06-Mud-MAS4B-21;	0.0	0	5	5	0	5	0	440580	145
Primers Thermococcales	SILVA (only NR);Bacteria;Bacteroidota;Rhodothermia;Balneolales;Balneolaceae;F1-37X2;	0.0	0	7	7	0	7	0	440578	145
Primers Thermococcales	SILVA (only NR);Bacteria;Bacteroidota;Rhodothermia;Balneolales;Balneolaceae;Fodinibius;	0.0	0	6	6	0	6	0	440579	145
Primers Thermococcales	SILVA (only NR);Bacteria;Bacteroidota;Rhodothermia;Balneolales;Balneolaceae;Gracilimonas;	0.0	0	40	40	0	40	0	440545	145
Primers Thermococcales	SILVA (only NR);Bacteria;Bacteroidota;Rhodothermia;Balneolales;Balneolaceae;HK-RBC54;	0.0	0	2	2	0	2	0	440583	145
Primers Thermococcales	SILVA (only NR);Bacteria;Bacteroidota;Rhodothermia;Balneolales;Balneolaceae;MAT-CR-P4-C12;	0.0	0	11	11	0	11	0	440574	145
Primers Thermococcales	SILVA (only NR);Bacteria;Bacteroidota;Rhodothermia;Balneolales;Balneolaceae;ML310M-34;	0.0	0	8	8	0	8	0	440577	145
Primers Thermococcales	SILVA (only NR);Bacteria;Bacteroidota;Rhodothermia;Balneolales;Balneolaceae;Rhodohalobacter;	0.0	0	5	5	0	5	0	440580	145
Primers Thermococcales	SILVA (only NR);Bacteria;Bacteroidota;Rhodothermia;Balneolales;Balneolaceae;Soortia;	0.0	0	2	2	0	2	0	440583	145
Primers Thermococcales	SILVA (only NR);Bacteria;Bacteroidota;Rhodothermia;Balneolales;Balneolaceae;uncultured;	0.0	0	203	201	0	201	2	440384	145
Primers Thermococcales	SILVA (only NR);Bacteria;Bacteroidota;Rhodothermia;Rhodothermales;	0.0	0	1751	1740	0	1740	11	438845	145
Primers Thermococcales	SILVA (only NR);Bacteria;Bacteroidota;Rhodothermia;Rhodothermales;Rhodothermaceae;	0.0	0	1751	1740	0	1740	11	438845	145
Primers Thermococcales	SILVA (only NR);Bacteria;Bacteroidota;Rhodothermia;Rhodothermales;Rhodothermaceae;Longimonas;	0.0	0	8	8	0	8	0	440577	145
Primers Thermococcales	SILVA (only NR);Bacteria;Bacteroidota;Rhodothermia;Rhodothermales;Rhodothermaceae;Natronotalea;	0.0	0	2	2	0	2	0	440583	145
Primers Thermococcales	SILVA (only NR);Bacteria;Bacteroidota;Rhodothermia;Rhodothermales;Rhodothermaceae;Rhodothermus;	0.0	0	18	17	0	17	1	440568	145
Primers Thermococcales	SILVA (only NR);Bacteria;Bacteroidota;Rhodothermia;Rhodothermales;Rhodothermaceae;Rubricoccus;	0.0	0	2	2	0	2	0	440583	145
Primers Thermococcales	SILVA (only NR);Bacteria;Bacteroidota;Rhodothermia;Rhodothermales;Rhodothermaceae;Rubrivirga;	0.0	0	11	11	0	11	0	440574	145
Primers Thermococcales	SILVA (only NR);Bacteria;Bacteroidota;Rhodothermia;Rhodothermales;Rhodothermaceae;Salinibacter;	0.0	0	1559	1550	0	1550	9	439035	145
Primers Thermococcales	SILVA (only NR);Bacteria;Bacteroidota;Rhodothermia;Rhodothermales;Rhodothermaceae;Salisaeta;	0.0	0	10	10	0	10	0	440575	145
Primers Thermococcales	SILVA (only NR);Bacteria;Bacteroidota;Rhodothermia;Rhodothermales;Rhodothermaceae;uncultured;	0.0	0	131	130	0	130	1	440455	145
Primers Thermococcales	SILVA (only NR);Bacteria;Bdellovibrionota;	0.0	0	1665	1645	0	1645	20	438940	145
Primers Thermococcales	SILVA (only NR);Bacteria;Bdellovibrionota;Bdellovibrionia;	0.0	0	1013	1003	0	1003	10	439582	145
Primers Thermococcales	SILVA (only NR);Bacteria;Bdellovibrionota;Bdellovibrionia;Bacteriovoracales;	0.0	0	362	359	0	359	3	440226	145
Primers Thermococcales	SILVA (only NR);Bacteria;Bdellovibrionota;Bdellovibrionia;Bacteriovoracales;Bacteriovoracaceae;	0.0	0	362	359	0	359	3	440226	145
Primers Thermococcales	SILVA (only NR);Bacteria;Bdellovibrionota;Bdellovibrionia;Bacteriovoracales;Bacteriovoracaceae;Bacteriovorax;	0.0	0	28	28	0	28	0	440557	145
Primers Thermococcales	SILVA (only NR);Bacteria;Bdellovibrionota;Bdellovibrionia;Bacteriovoracales;Bacteriovoracaceae;Halobacteriovorax;	0.0	0	101	100	0	100	1	440485	145
Primers Thermococcales	SILVA (only NR);Bacteria;Bdellovibrionota;Bdellovibrionia;Bacteriovoracales;Bacteriovoracaceae;Peredibacter;	0.0	0	154	152	0	152	2	440433	145
Primers Thermococcales	SILVA (only NR);Bacteria;Bdellovibrionota;Bdellovibrionia;Bacteriovoracales;Bacteriovoracaceae;uncultured;	0.0	0	76	76	0	76	0	440509	145
Primers Thermococcales	SILVA (only NR);Bacteria;Bdellovibrionota;Bdellovibrionia;Bdellovibrionales;	0.0	0	651	644	0	644	7	439941	145
Primers Thermococcales	SILVA (only NR);Bacteria;Bdellovibrionota;Bdellovibrionia;Bdellovibrionales;Bdellovibrionaceae;	0.0	0	651	644	0	644	7	439941	145
Primers Thermococcales	SILVA (only NR);Bacteria;Bdellovibrionota;Bdellovibrionia;Bdellovibrionales;Bdellovibrionaceae;Bdellovibrio;	0.0	0	345	340	0	340	5	440245	145
Primers Thermococcales	SILVA (only NR);Bacteria;Bdellovibrionota;Bdellovibrionia;Bdellovibrionales;Bdellovibrionaceae;OM27 clade;	0.0	0	304	302	0	302	2	440283	145
Primers Thermococcales	SILVA (only NR);Bacteria;Bdellovibrionota;Bdellovibrionia;Bdellovibrionales;Bdellovibrionaceae;uncultured;	0.0	0	2	2	0	2	0	440583	145
Primers Thermococcales	SILVA (only NR);Bacteria;Bdellovibrionota;Oligoflexia;	0.0	0	652	642	0	642	10	439943	145
Primers Thermococcales	SILVA (only NR);Bacteria;Bdellovibrionota;Oligoflexia;0319-6G20;	0.0	0	372	370	0	370	2	440215	145
Primers Thermococcales	SILVA (only NR);Bacteria;Bdellovibrionota;Oligoflexia;053A03-B-DI-P58;	0.0	0	28	27	0	27	1	440558	145
Primers Thermococcales	SILVA (only NR);Bacteria;Bdellovibrionota;Oligoflexia;Oligoflexales;	0.0	0	219	212	0	212	7	440373	145
Primers Thermococcales	SILVA (only NR);Bacteria;Bdellovibrionota;Oligoflexia;Oligoflexales;Oligoflexaceae;	0.0	0	219	212	0	212	7	440373	145
Primers Thermococcales	SILVA (only NR);Bacteria;Bdellovibrionota;Oligoflexia;Oligoflexales;Oligoflexaceae;Oligoflexus;	0.0	0	31	31	0	31	0	440554	145
Primers Thermococcales	SILVA (only NR);Bacteria;Bdellovibrionota;Oligoflexia;Oligoflexales;Oligoflexaceae;Pseudobacteriovorax;	0.0	0	7	7	0	7	0	440578	145
Primers Thermococcales	SILVA (only NR);Bacteria;Bdellovibrionota;Oligoflexia;Oligoflexales;Oligoflexaceae;uncultured;	0.0	0	178	171	0	171	7	440414	145
Primers Thermococcales	SILVA (only NR);Bacteria;Bdellovibrionota;Oligoflexia;Silvanigrellales;	0.0	0	29	29	0	29	0	440556	145
Primers Thermococcales	SILVA (only NR);Bacteria;Bdellovibrionota;Oligoflexia;Silvanigrellales;Silvanigrellaceae;	0.0	0	29	29	0	29	0	440556	145
Primers Thermococcales	SILVA (only NR);Bacteria;Bdellovibrionota;Oligoflexia;Silvanigrellales;Silvanigrellaceae;Candidatus Turbabacter;	0.0	0	2	2	0	2	0	440583	145
Primers Thermococcales	SILVA (only NR);Bacteria;Bdellovibrionota;Oligoflexia;Silvanigrellales;Silvanigrellaceae;Silvanigrella;	0.0	0	13	13	0	13	0	440572	145
Primers Thermococcales	SILVA (only NR);Bacteria;Bdellovibrionota;Oligoflexia;Silvanigrellales;Silvanigrellaceae;uncultured;	0.0	0	12	12	0	12	0	440573	145
Primers Thermococcales	SILVA (only NR);Bacteria;Bdellovibrionota;Oligoflexia;uncultured;	0.0	0	3	3	0	3	0	440582	145
Primers Thermococcales	SILVA (only NR);Bacteria;CK-2C2-2;	0.0	0	22	22	0	22	0	440563	145
Primers Thermococcales	SILVA (only NR);Bacteria;Caldatribacteriota;	0.0	0	391	380	0	380	11	440205	145
Primers Thermococcales	SILVA (only NR);Bacteria;Caldatribacteriota;Caldatribacteriia;	0.0	0	48	48	0	48	0	440537	145
Primers Thermococcales	SILVA (only NR);Bacteria;Caldatribacteriota;Caldatribacteriia;Caldatribacteriales;	0.0	0	48	48	0	48	0	440537	145
Primers Thermococcales	SILVA (only NR);Bacteria;Caldatribacteriota;Caldatribacteriia;Caldatribacteriales;Caldatribacteriaceae;	0.0	0	48	48	0	48	0	440537	145
Primers Thermococcales	SILVA (only NR);Bacteria;Caldatribacteriota;Caldatribacteriia;Caldatribacteriales;Caldatribacteriaceae;Candidatus Caldatribacterium;	0.0	0	48	48	0	48	0	440537	145
Primers Thermococcales	SILVA (only NR);Bacteria;Caldatribacteriota;JS1;	0.0	0	343	332	0	332	11	440253	145
Primers Thermococcales	SILVA (only NR);Bacteria;Caldisericota;	0.0	0	99	99	0	99	0	440486	145
Primers Thermococcales	SILVA (only NR);Bacteria;Caldisericota;Caldisericia;	0.0	0	99	99	0	99	0	440486	145
Primers Thermococcales	SILVA (only NR);Bacteria;Caldisericota;Caldisericia;Caldisericales;	0.0	0	99	99	0	99	0	440486	145
Primers Thermococcales	SILVA (only NR);Bacteria;Caldisericota;Caldisericia;Caldisericales;Caldisericaceae;	0.0	0	33	33	0	33	0	440552	145
Primers Thermococcales	SILVA (only NR);Bacteria;Caldisericota;Caldisericia;Caldisericales;Caldisericaceae;Caldisericum;	0.0	0	33	33	0	33	0	440552	145
Primers Thermococcales	SILVA (only NR);Bacteria;Caldisericota;Caldisericia;Caldisericales;LF045;	0.0	0	29	29	0	29	0	440556	145
Primers Thermococcales	SILVA (only NR);Bacteria;Caldisericota;Caldisericia;Caldisericales;TTA-B15;	0.0	0	3	3	0	3	0	440582	145
Primers Thermococcales	SILVA (only NR);Bacteria;Caldisericota;Caldisericia;Caldisericales;TTA-B1;	0.0	0	17	17	0	17	0	440568	145
Primers Thermococcales	SILVA (only NR);Bacteria;Caldisericota;Caldisericia;Caldisericales;WCHB1-02;	0.0	0	17	17	0	17	0	440568	145
Primers Thermococcales	SILVA (only NR);Bacteria;Calditrichota;	0.0	0	296	295	0	295	1	440290	145
Primers Thermococcales	SILVA (only NR);Bacteria;Calditrichota;Calditrichia;	0.0	0	296	295	0	295	1	440290	145
Primers Thermococcales	SILVA (only NR);Bacteria;Calditrichota;Calditrichia;Calditrichales;	0.0	0	296	295	0	295	1	440290	145
Primers Thermococcales	SILVA (only NR);Bacteria;Calditrichota;Calditrichia;Calditrichales;Calditrichaceae;	0.0	0	296	295	0	295	1	440290	145
Primers Thermococcales	SILVA (only NR);Bacteria;Calditrichota;Calditrichia;Calditrichales;Calditrichaceae;Caldithrix;	0.0	0	23	23	0	23	0	440562	145
Primers Thermococcales	SILVA (only NR);Bacteria;Calditrichota;Calditrichia;Calditrichales;Calditrichaceae;Calorithrix;	0.0	0	24	24	0	24	0	440561	145
Primers Thermococcales	SILVA (only NR);Bacteria;Calditrichota;Calditrichia;Calditrichales;Calditrichaceae;JdFR-76;	0.0	0	24	24	0	24	0	440561	145
Primers Thermococcales	SILVA (only NR);Bacteria;Calditrichota;Calditrichia;Calditrichales;Calditrichaceae;SM23-31;	0.0	0	31	31	0	31	0	440554	145
Primers Thermococcales	SILVA (only NR);Bacteria;Calescamantes;	0.0	0	3	3	0	3	0	440582	145
Primers Thermococcales	SILVA (only NR);Bacteria;Calescamantes;Calescibacteriia;	0.0	0	3	3	0	3	0	440582	145
Primers Thermococcales	SILVA (only NR);Bacteria;Calescamantes;Calescibacteriia;Calescibacteriales;	0.0	0	3	3	0	3	0	440582	145
Primers Thermococcales	SILVA (only NR);Bacteria;Calescamantes;Calescibacteriia;Calescibacteriales;Calescibacteriaceae;	0.0	0	3	3	0	3	0	440582	145
Primers Thermococcales	SILVA (only NR);Bacteria;Campylobacterota;	0.0	0	4220	4187	0	4187	33	436398	145
Primers Thermococcales	SILVA (only NR);Bacteria;Campylobacterota;Campylobacteria;	0.0	0	4188	4155	0	4155	33	436430	145
Primers Thermococcales	SILVA (only NR);Bacteria;Campylobacterota;Campylobacteria;Campylobacterales;	0.0	0	4127	4094	0	4094	33	436491	145
Primers Thermococcales	SILVA (only NR);Bacteria;Campylobacterota;Campylobacteria;Campylobacterales;Arcobacteraceae;	0.0	0	578	573	0	573	5	440012	145
Primers Thermococcales	SILVA (only NR);Bacteria;Campylobacterota;Campylobacteria;Campylobacterales;Arcobacteraceae;Arcobacter;	0.0	0	70	69	0	69	1	440516	145
Primers Thermococcales	SILVA (only NR);Bacteria;Campylobacterota;Campylobacteria;Campylobacterales;Arcobacteraceae;Halarcobacter;	0.0	0	51	50	0	50	1	440535	145
Primers Thermococcales	SILVA (only NR);Bacteria;Campylobacterota;Campylobacteria;Campylobacterales;Arcobacteraceae;Malaciobacter;	0.0	0	34	34	0	34	0	440551	145
Primers Thermococcales	SILVA (only NR);Bacteria;Campylobacterota;Campylobacteria;Campylobacterales;Arcobacteraceae;Poseidonibacter;	0.0	0	5	5	0	5	0	440580	145
Primers Thermococcales	SILVA (only NR);Bacteria;Campylobacterota;Campylobacteria;Campylobacterales;Arcobacteraceae;Pseudarcobacter;	0.0	0	66	65	0	65	1	440520	145
Primers Thermococcales	SILVA (only NR);Bacteria;Campylobacterota;Campylobacteria;Campylobacterales;Arcobacteraceae;uncultured;	0.0	0	331	329	0	329	2	440256	145
Primers Thermococcales	SILVA (only NR);Bacteria;Campylobacterota;Campylobacteria;Campylobacterales;CH8-1-BAC;	0.0	0	2	2	0	2	0	440583	145
Primers Thermococcales	SILVA (only NR);Bacteria;Campylobacterota;Campylobacteria;Campylobacterales;Campylobacteraceae;	0.0	0	724	722	0	722	2	439863	145
Primers Thermococcales	SILVA (only NR);Bacteria;Campylobacterota;Campylobacteria;Campylobacterales;Campylobacteraceae;Campylobacter;	0.0	0	724	722	0	722	2	439863	145
Primers Thermococcales	SILVA (only NR);Bacteria;Campylobacterota;Campylobacteria;Campylobacterales;Helicobacteraceae;	0.0	0	514	507	0	507	7	440078	145
Primers Thermococcales	SILVA (only NR);Bacteria;Campylobacterota;Campylobacteria;Campylobacterales;Helicobacteraceae;Helicobacter;	0.0	0	469	462	0	462	7	440123	145
Primers Thermococcales	SILVA (only NR);Bacteria;Campylobacterota;Campylobacteria;Campylobacterales;Helicobacteraceae;Wolinella;	0.0	0	5	5	0	5	0	440580	145
Primers Thermococcales	SILVA (only NR);Bacteria;Campylobacterota;Campylobacteria;Campylobacterales;Helicobacteraceae;uncultured;	0.0	0	39	39	0	39	0	440546	145
Primers Thermococcales	SILVA (only NR);Bacteria;Campylobacterota;Campylobacteria;Campylobacterales;Hydrogenimonadaceae;	0.0	0	20	20	0	20	0	440565	145
Primers Thermococcales	SILVA (only NR);Bacteria;Campylobacterota;Campylobacteria;Campylobacterales;Hydrogenimonadaceae;Hydrogenimonas;	0.0	0	20	20	0	20	0	440565	145
Primers Thermococcales	SILVA (only NR);Bacteria;Campylobacterota;Campylobacteria;Campylobacterales;Incertae Sedis;	0.0	0	7	7	0	7	0	440578	145
Primers Thermococcales	SILVA (only NR);Bacteria;Campylobacterota;Campylobacteria;Campylobacterales;Incertae Sedis;Thiofractor;	0.0	0	7	7	0	7	0	440578	145
Primers Thermococcales	SILVA (only NR);Bacteria;Campylobacterota;Campylobacteria;Campylobacterales;Nitratiruptoraceae;	0.0	0	18	18	0	18	0	440567	145
Primers Thermococcales	SILVA (only NR);Bacteria;Campylobacterota;Campylobacteria;Campylobacterales;Nitratiruptoraceae;Nitratiruptor;	0.0	0	18	18	0	18	0	440567	145
Primers Thermococcales	SILVA (only NR);Bacteria;Campylobacterota;Campylobacteria;Campylobacterales;P6-b51;	0.0	0	2	2	0	2	0	440583	145
Primers Thermococcales	SILVA (only NR);Bacteria;Campylobacterota;Campylobacteria;Campylobacterales;PS-B32;	0.0	0	2	2	0	2	0	440583	145
Primers Thermococcales	SILVA (only NR);Bacteria;Campylobacterota;Campylobacteria;Campylobacterales;Rs-M59 termite group;	0.0	0	12	12	0	12	0	440573	145
Primers Thermococcales	SILVA (only NR);Bacteria;Campylobacterota;Campylobacteria;Campylobacterales;Sulfurimonadaceae;	0.0	0	814	805	0	805	9	439780	145
Primers Thermococcales	SILVA (only NR);Bacteria;Campylobacterota;Campylobacteria;Campylobacterales;Sulfurimonadaceae;Sulfuricurvum;	0.0	0	164	160	0	160	4	440425	145
Primers Thermococcales	SILVA (only NR);Bacteria;Campylobacterota;Campylobacteria;Campylobacterales;Sulfurimonadaceae;Sulfurimonas;	0.0	0	641	636	0	636	5	439949	145
Primers Thermococcales	SILVA (only NR);Bacteria;Campylobacterota;Campylobacteria;Campylobacterales;Sulfurimonadaceae;Thiovulum;	0.0	0	9	9	0	9	0	440576	145
Primers Thermococcales	SILVA (only NR);Bacteria;Campylobacterota;Campylobacteria;Campylobacterales;Sulfurospirillaceae;	0.0	0	168	166	0	166	2	440419	145
Primers Thermococcales	SILVA (only NR);Bacteria;Campylobacterota;Campylobacteria;Campylobacterales;Sulfurospirillaceae;Sulfurospirillum;	0.0	0	168	166	0	166	2	440419	145
Primers Thermococcales	SILVA (only NR);Bacteria;Campylobacterota;Campylobacteria;Campylobacterales;Sulfurovaceae;	0.0	0	1219	1211	0	1211	8	439374	145
Primers Thermococcales	SILVA (only NR);Bacteria;Campylobacterota;Campylobacteria;Campylobacterales;Sulfurovaceae;Nitratifractor;	0.0	0	83	82	0	82	1	440503	145
Primers Thermococcales	SILVA (only NR);Bacteria;Campylobacterota;Campylobacteria;Campylobacterales;Sulfurovaceae;Sulfurovum;	0.0	0	1136	1129	0	1129	7	439456	145
Primers Thermococcales	SILVA (only NR);Bacteria;Campylobacterota;Campylobacteria;Campylobacterales;Thioreductoraceae;	0.0	0	7	7	0	7	0	440578	145
Primers Thermococcales	SILVA (only NR);Bacteria;Campylobacterota;Campylobacteria;Campylobacterales;Thioreductoraceae;Thioreductor;	0.0	0	7	7	0	7	0	440578	145
Primers Thermococcales	SILVA (only NR);Bacteria;Campylobacterota;Campylobacteria;Campylobacterales;uncultured;	0.0	0	39	39	0	39	0	440546	145
Primers Thermococcales	SILVA (only NR);Bacteria;Campylobacterota;Campylobacteria;Nautiliales;	0.0	0	61	61	0	61	0	440524	145
Primers Thermococcales	SILVA (only NR);Bacteria;Campylobacterota;Campylobacteria;Nautiliales;Nautiliaceae;	0.0	0	61	61	0	61	0	440524	145
Primers Thermococcales	SILVA (only NR);Bacteria;Campylobacterota;Campylobacteria;Nautiliales;Nautiliaceae;Caminibacter;	0.0	0	27	27	0	27	0	440558	145
Primers Thermococcales	SILVA (only NR);Bacteria;Campylobacterota;Campylobacteria;Nautiliales;Nautiliaceae;Lebetimonas;	0.0	0	8	8	0	8	0	440577	145
Primers Thermococcales	SILVA (only NR);Bacteria;Campylobacterota;Campylobacteria;Nautiliales;Nautiliaceae;Nautilia;	0.0	0	8	8	0	8	0	440577	145
Primers Thermococcales	SILVA (only NR);Bacteria;Campylobacterota;Campylobacteria;Nautiliales;Nautiliaceae;uncultured;	0.0	0	14	14	0	14	0	440571	145
Primers Thermococcales	SILVA (only NR);Bacteria;Campylobacterota;Desulfurellia;	0.0	0	32	32	0	32	0	440553	145
Primers Thermococcales	SILVA (only NR);Bacteria;Campylobacterota;Desulfurellia;Desulfurellales;	0.0	0	32	32	0	32	0	440553	145
Primers Thermococcales	SILVA (only NR);Bacteria;Campylobacterota;Desulfurellia;Desulfurellales;Desulfurellaceae;	0.0	0	17	17	0	17	0	440568	145
Primers Thermococcales	SILVA (only NR);Bacteria;Campylobacterota;Desulfurellia;Desulfurellales;Desulfurellaceae;Desulfurella;	0.0	0	17	17	0	17	0	440568	145
Primers Thermococcales	SILVA (only NR);Bacteria;Campylobacterota;Desulfurellia;Desulfurellales;Hippeaceae;	0.0	0	11	11	0	11	0	440574	145
Primers Thermococcales	SILVA (only NR);Bacteria;Campylobacterota;Desulfurellia;Desulfurellales;Hippeaceae;Hippea;	0.0	0	11	11	0	11	0	440574	145
Primers Thermococcales	SILVA (only NR);Bacteria;Campylobacterota;Desulfurellia;Desulfurellales;uncultured;	0.0	0	4	4	0	4	0	440581	145
Primers Thermococcales	SILVA (only NR);Bacteria;Chloroflexi;	0.0	0	9049	8901	0	8901	148	431684	145
Primers Thermococcales	SILVA (only NR);Bacteria;Chloroflexi;AD3;	0.0	0	93	93	0	93	0	440492	145
Primers Thermococcales	SILVA (only NR);Bacteria;Chloroflexi;Anaerolineae;	0.0	0	5491	5406	0	5406	85	435179	145
Primers Thermococcales	SILVA (only NR);Bacteria;Chloroflexi;Anaerolineae;1-20;	0.0	0	19	19	0	19	0	440566	145
Primers Thermococcales	SILVA (only NR);Bacteria;Chloroflexi;Anaerolineae;ADurb.Bin180;	0.0	0	29	29	0	29	0	440556	145
Primers Thermococcales	SILVA (only NR);Bacteria;Chloroflexi;Anaerolineae;Anaerolineales;	0.0	0	2052	2029	0	2029	23	438556	145
Primers Thermococcales	SILVA (only NR);Bacteria;Chloroflexi;Anaerolineae;Anaerolineales;Anaerolineaceae;	0.0	0	2052	2029	0	2029	23	438556	145
Primers Thermococcales	SILVA (only NR);Bacteria;Chloroflexi;Anaerolineae;Anaerolineales;Anaerolineaceae;ADurb.Bin120;	0.0	0	45	45	0	45	0	440540	145
Primers Thermococcales	SILVA (only NR);Bacteria;Chloroflexi;Anaerolineae;Anaerolineales;Anaerolineaceae;Anaerolinea;	0.0	0	111	111	0	111	0	440474	145
Primers Thermococcales	SILVA (only NR);Bacteria;Chloroflexi;Anaerolineae;Anaerolineales;Anaerolineaceae;Anaerolineaceae UCG-001;	0.0	0	23	23	0	23	0	440562	145
Primers Thermococcales	SILVA (only NR);Bacteria;Chloroflexi;Anaerolineae;Anaerolineales;Anaerolineaceae;Bellilinea;	0.0	0	12	12	0	12	0	440573	145
Primers Thermococcales	SILVA (only NR);Bacteria;Chloroflexi;Anaerolineae;Anaerolineales;Anaerolineaceae;Flexilinea;	0.0	0	30	30	0	30	0	440555	145
Primers Thermococcales	SILVA (only NR);Bacteria;Chloroflexi;Anaerolineae;Anaerolineales;Anaerolineaceae;GWD2-49-16;	0.0	0	4	4	0	4	0	440581	145
Primers Thermococcales	SILVA (only NR);Bacteria;Chloroflexi;Anaerolineae;Anaerolineales;Anaerolineaceae;Leptolinea;	0.0	0	127	126	0	126	1	440459	145
Primers Thermococcales	SILVA (only NR);Bacteria;Chloroflexi;Anaerolineae;Anaerolineales;Anaerolineaceae;Levilinea;	0.0	0	17	17	0	17	0	440568	145
Primers Thermococcales	SILVA (only NR);Bacteria;Chloroflexi;Anaerolineae;Anaerolineales;Anaerolineaceae;Longilinea;	0.0	0	163	161	0	161	2	440424	145
Primers Thermococcales	SILVA (only NR);Bacteria;Chloroflexi;Anaerolineae;Anaerolineales;Anaerolineaceae;Ornatilinea;	0.0	0	25	25	0	25	0	440560	145
Primers Thermococcales	SILVA (only NR);Bacteria;Chloroflexi;Anaerolineae;Anaerolineales;Anaerolineaceae;Pelolinea;	0.0	0	47	46	0	46	1	440539	145
Primers Thermococcales	SILVA (only NR);Bacteria;Chloroflexi;Anaerolineae;Anaerolineales;Anaerolineaceae;RBG-16-58-14;	0.0	0	12	12	0	12	0	440573	145
Primers Thermococcales	SILVA (only NR);Bacteria;Chloroflexi;Anaerolineae;Anaerolineales;Anaerolineaceae;Thermanaerothrix;	0.0	0	2	2	0	2	0	440583	145
Primers Thermococcales	SILVA (only NR);Bacteria;Chloroflexi;Anaerolineae;Anaerolineales;Anaerolineaceae;Thermomarinilinea;	0.0	0	11	11	0	11	0	440574	145
Primers Thermococcales	SILVA (only NR);Bacteria;Chloroflexi;Anaerolineae;Anaerolineales;Anaerolineaceae;UTCFX1;	0.0	0	41	41	0	41	0	440544	145
Primers Thermococcales	SILVA (only NR);Bacteria;Chloroflexi;Anaerolineae;Anaerolineales;Anaerolineaceae;uncultured;	0.0	0	1375	1356	0	1356	19	439229	145
Primers Thermococcales	SILVA (only NR);Bacteria;Chloroflexi;Anaerolineae;Ardenticatenales;	0.0	0	592	579	0	579	13	440006	145
Primers Thermococcales	SILVA (only NR);Bacteria;Chloroflexi;Anaerolineae;Ardenticatenales;Ardenticatenaceae;	0.0	0	66	65	0	65	1	440520	145
Primers Thermococcales	SILVA (only NR);Bacteria;Chloroflexi;Anaerolineae;Ardenticatenales;Ardenticatenaceae;Ardenticatena;	0.0	0	4	4	0	4	0	440581	145
Primers Thermococcales	SILVA (only NR);Bacteria;Chloroflexi;Anaerolineae;Ardenticatenales;Ardenticatenaceae;uncultured;	0.0	0	61	61	0	61	0	440524	145
Primers Thermococcales	SILVA (only NR);Bacteria;Chloroflexi;Anaerolineae;Ardenticatenales;uncultured;	0.0	0	526	514	0	514	12	440071	145
Primers Thermococcales	SILVA (only NR);Bacteria;Chloroflexi;Anaerolineae;C10-SB1A;	0.0	0	8	7	0	7	1	440578	145
Primers Thermococcales	SILVA (only NR);Bacteria;Chloroflexi;Anaerolineae;Caldilineales;	0.0	0	314	309	0	309	5	440276	145
Primers Thermococcales	SILVA (only NR);Bacteria;Chloroflexi;Anaerolineae;Caldilineales;Caldilineaceae;	0.0	0	314	309	0	309	5	440276	145
Primers Thermococcales	SILVA (only NR);Bacteria;Chloroflexi;Anaerolineae;Caldilineales;Caldilineaceae;Caldilinea;	0.0	0	8	8	0	8	0	440577	145
Primers Thermococcales	SILVA (only NR);Bacteria;Chloroflexi;Anaerolineae;Caldilineales;Caldilineaceae;Litorilinea;	0.0	0	23	21	0	21	2	440564	145
Primers Thermococcales	SILVA (only NR);Bacteria;Chloroflexi;Anaerolineae;Caldilineales;Caldilineaceae;uncultured;	0.0	0	280	277	0	277	3	440308	145
Primers Thermococcales	SILVA (only NR);Bacteria;Chloroflexi;Anaerolineae;KZNMV-5-B42;	0.0	0	3	3	0	3	0	440582	145
Primers Thermococcales	SILVA (only NR);Bacteria;Chloroflexi;Anaerolineae;MSB-5B2;	0.0	0	19	18	0	18	1	440567	145
Primers Thermococcales	SILVA (only NR);Bacteria;Chloroflexi;Anaerolineae;MSB-5E12;	0.0	0	7	7	0	7	0	440578	145
Primers Thermococcales	SILVA (only NR);Bacteria;Chloroflexi;Anaerolineae;RBG-13-54-9;	0.0	0	270	267	0	267	3	440318	145
Primers Thermococcales	SILVA (only NR);Bacteria;Chloroflexi;Anaerolineae;SBR1031;	0.0	0	1974	1941	0	1941	33	438644	145
Primers Thermococcales	SILVA (only NR);Bacteria;Chloroflexi;Anaerolineae;SBR1031;A4b;	0.0	0	565	565	0	565	0	440020	145
Primers Thermococcales	SILVA (only NR);Bacteria;Chloroflexi;Anaerolineae;SBR1031;A4b;OLB13;	0.0	0	15	15	0	15	0	440570	145
Primers Thermococcales	SILVA (only NR);Bacteria;Chloroflexi;Anaerolineae;SBR1031;A4b;OLB15;	0.0	0	2	2	0	2	0	440583	145
Primers Thermococcales	SILVA (only NR);Bacteria;Chloroflexi;Anaerolineae;SJA-15;	0.0	0	73	73	0	73	0	440512	145
Primers Thermococcales	SILVA (only NR);Bacteria;Chloroflexi;Anaerolineae;Thermoflexales;	0.0	0	51	51	0	51	0	440534	145
Primers Thermococcales	SILVA (only NR);Bacteria;Chloroflexi;Anaerolineae;Thermoflexales;Thermoflexaceae;	0.0	0	51	51	0	51	0	440534	145
Primers Thermococcales	SILVA (only NR);Bacteria;Chloroflexi;Anaerolineae;Thermoflexales;Thermoflexaceae;Thermoflexus;	0.0	0	51	51	0	51	0	440534	145
Primers Thermococcales	SILVA (only NR);Bacteria;Chloroflexi;Anaerolineae;uncultured;	0.0	0	77	71	0	71	6	440514	145
Primers Thermococcales	SILVA (only NR);Bacteria;Chloroflexi;Chloroflexia;	0.0	0	700	696	0	696	4	439889	145
Primers Thermococcales	SILVA (only NR);Bacteria;Chloroflexi;Chloroflexia;Chloroflexales;	0.0	0	409	407	0	407	2	440178	145
Primers Thermococcales	SILVA (only NR);Bacteria;Chloroflexi;Chloroflexia;Chloroflexales;Chloroflexaceae;	0.0	0	201	200	0	200	1	440385	145
Primers Thermococcales	SILVA (only NR);Bacteria;Chloroflexi;Chloroflexia;Chloroflexales;Chloroflexaceae;Candidatus Chloroploca;	0.0	0	12	12	0	12	0	440573	145
Primers Thermococcales	SILVA (only NR);Bacteria;Chloroflexi;Chloroflexia;Chloroflexales;Chloroflexaceae;Candidatus Chlorothrix;	0.0	0	113	112	0	112	1	440473	145
Primers Thermococcales	SILVA (only NR);Bacteria;Chloroflexi;Chloroflexia;Chloroflexales;Chloroflexaceae;Chloroflexus;	0.0	0	42	42	0	42	0	440543	145
Primers Thermococcales	SILVA (only NR);Bacteria;Chloroflexi;Chloroflexia;Chloroflexales;Chloroflexaceae;Chloronema;	0.0	0	7	7	0	7	0	440578	145
Primers Thermococcales	SILVA (only NR);Bacteria;Chloroflexi;Chloroflexia;Chloroflexales;Chloroflexaceae;FFCH7168;	0.0	0	19	19	0	19	0	440566	145
Primers Thermococcales	SILVA (only NR);Bacteria;Chloroflexi;Chloroflexia;Chloroflexales;Chloroflexaceae;Oscillochloris;	0.0	0	5	5	0	5	0	440580	145
Primers Thermococcales	SILVA (only NR);Bacteria;Chloroflexi;Chloroflexia;Chloroflexales;Chloroflexaceae;uncultured;	0.0	0	2	2	0	2	0	440583	145
Primers Thermococcales	SILVA (only NR);Bacteria;Chloroflexi;Chloroflexia;Chloroflexales;Herpetosiphonaceae;	0.0	0	17	17	0	17	0	440568	145
Primers Thermococcales	SILVA (only NR);Bacteria;Chloroflexi;Chloroflexia;Chloroflexales;Herpetosiphonaceae;Herpetosiphon;	0.0	0	17	17	0	17	0	440568	145
Primers Thermococcales	SILVA (only NR);Bacteria;Chloroflexi;Chloroflexia;Chloroflexales;Roseiflexaceae;	0.0	0	191	190	0	190	1	440395	145
Primers Thermococcales	SILVA (only NR);Bacteria;Chloroflexi;Chloroflexia;Chloroflexales;Roseiflexaceae;Kouleothrix;	0.0	0	10	10	0	10	0	440575	145
Primers Thermococcales	SILVA (only NR);Bacteria;Chloroflexi;Chloroflexia;Chloroflexales;Roseiflexaceae;Roseiflexus;	0.0	0	30	30	0	30	0	440555	145
Primers Thermococcales	SILVA (only NR);Bacteria;Chloroflexi;Chloroflexia;Chloroflexales;Roseiflexaceae;uncultured;	0.0	0	151	150	0	150	1	440435	145
Primers Thermococcales	SILVA (only NR);Bacteria;Chloroflexi;Chloroflexia;Elev-1554;	0.0	0	9	9	0	9	0	440576	145
Primers Thermococcales	SILVA (only NR);Bacteria;Chloroflexi;Chloroflexia;Kallotenuales;	0.0	0	46	46	0	46	0	440539	145
Primers Thermococcales	SILVA (only NR);Bacteria;Chloroflexi;Chloroflexia;Kallotenuales;AKIW781;	0.0	0	42	42	0	42	0	440543	145
Primers Thermococcales	SILVA (only NR);Bacteria;Chloroflexi;Chloroflexia;Kallotenuales;Kallotenuaceae;	0.0	0	4	4	0	4	0	440581	145
Primers Thermococcales	SILVA (only NR);Bacteria;Chloroflexi;Chloroflexia;Kallotenuales;Kallotenuaceae;Kallotenue;	0.0	0	4	4	0	4	0	440581	145
Primers Thermococcales	SILVA (only NR);Bacteria;Chloroflexi;Chloroflexia;Thermobaculales;	0.0	0	12	12	0	12	0	440573	145
Primers Thermococcales	SILVA (only NR);Bacteria;Chloroflexi;Chloroflexia;Thermobaculales;Thermobaculaceae;	0.0	0	12	12	0	12	0	440573	145
Primers Thermococcales	SILVA (only NR);Bacteria;Chloroflexi;Chloroflexia;Thermobaculales;Thermobaculaceae;Thermobaculum;	0.0	0	12	12	0	12	0	440573	145
Primers Thermococcales	SILVA (only NR);Bacteria;Chloroflexi;Chloroflexia;Thermomicrobiales;	0.0	0	224	222	0	222	2	440363	145
Primers Thermococcales	SILVA (only NR);Bacteria;Chloroflexi;Chloroflexia;Thermomicrobiales;AKYG1722;	0.0	0	48	48	0	48	0	440537	145
Primers Thermococcales	SILVA (only NR);Bacteria;Chloroflexi;Chloroflexia;Thermomicrobiales;JG30-KF-CM45;	0.0	0	137	136	0	136	1	440449	145
Primers Thermococcales	SILVA (only NR);Bacteria;Chloroflexi;Chloroflexia;Thermomicrobiales;Thermomicrobiaceae;	0.0	0	39	38	0	38	1	440547	145
Primers Thermococcales	SILVA (only NR);Bacteria;Chloroflexi;Chloroflexia;Thermomicrobiales;Thermomicrobiaceae;Nitrolancea;	0.0	0	19	19	0	19	0	440566	145
Primers Thermococcales	SILVA (only NR);Bacteria;Chloroflexi;Chloroflexia;Thermomicrobiales;Thermomicrobiaceae;Sphaerobacter;	0.0	0	7	7	0	7	0	440578	145
Primers Thermococcales	SILVA (only NR);Bacteria;Chloroflexi;Chloroflexia;Thermomicrobiales;Thermomicrobiaceae;Thermomicrobium;	0.0	0	10	10	0	10	0	440575	145
Primers Thermococcales	SILVA (only NR);Bacteria;Chloroflexi;Chloroflexia;Thermomicrobiales;Thermomicrobiaceae;Thermorudis;	0.0	0	2	1	0	1	1	440584	145
Primers Thermococcales	SILVA (only NR);Bacteria;Chloroflexi;Dehalococcoidia;	0.0	0	1601	1554	0	1554	47	439031	145
Primers Thermococcales	SILVA (only NR);Bacteria;Chloroflexi;Dehalococcoidia;1226B1H1-22-FL;	0.0	0	3	3	0	3	0	440582	145
Primers Thermococcales	SILVA (only NR);Bacteria;Chloroflexi;Dehalococcoidia;185B01;	0.0	0	3	3	0	3	0	440582	145
Primers Thermococcales	SILVA (only NR);Bacteria;Chloroflexi;Dehalococcoidia;3051bac4-16;	0.0	0	5	4	0	4	1	440581	145
Primers Thermococcales	SILVA (only NR);Bacteria;Chloroflexi;Dehalococcoidia;661239;	0.0	0	16	14	0	14	2	440571	145
Primers Thermococcales	SILVA (only NR);Bacteria;Chloroflexi;Dehalococcoidia;Dehalococcoidales;	0.0	0	88	81	0	81	7	440504	145
Primers Thermococcales	SILVA (only NR);Bacteria;Chloroflexi;Dehalococcoidia;Dehalococcoidales;Dehalococcoidaceae;	0.0	0	51	51	0	51	0	440534	145
Primers Thermococcales	SILVA (only NR);Bacteria;Chloroflexi;Dehalococcoidia;Dehalococcoidales;Dehalococcoidaceae;Dehalococcoides;	0.0	0	38	38	0	38	0	440547	145
Primers Thermococcales	SILVA (only NR);Bacteria;Chloroflexi;Dehalococcoidia;Dehalococcoidales;Dehalococcoidaceae;Dehalogenimonas;	0.0	0	13	13	0	13	0	440572	145
Primers Thermococcales	SILVA (only NR);Bacteria;Chloroflexi;Dehalococcoidia;Dehalococcoidales;Dehalococcoidales Incertae Sedis;	0.0	0	7	4	0	4	3	440581	145
Primers Thermococcales	SILVA (only NR);Bacteria;Chloroflexi;Dehalococcoidia;Dehalococcoidales;Dehalococcoidales Incertae Sedis;Dehalobium;	0.0	0	7	4	0	4	3	440581	145
Primers Thermococcales	SILVA (only NR);Bacteria;Chloroflexi;Dehalococcoidia;Dehalococcoidales;uncultured;	0.0	0	29	26	0	26	3	440559	145
Primers Thermococcales	SILVA (only NR);Bacteria;Chloroflexi;Dehalococcoidia;DscP2;	0.0	0	111	110	0	110	1	440475	145
Primers Thermococcales	SILVA (only NR);Bacteria;Chloroflexi;Dehalococcoidia;ER-E4-17;	0.0	0	4	3	0	3	1	440582	145
Primers Thermococcales	SILVA (only NR);Bacteria;Chloroflexi;Dehalococcoidia;FS117-23B-02;	0.0	0	21	20	0	20	1	440565	145
Primers Thermococcales	SILVA (only NR);Bacteria;Chloroflexi;Dehalococcoidia;FW22;	0.0	0	49	47	0	47	2	440538	145
Primers Thermococcales	SILVA (only NR);Bacteria;Chloroflexi;Dehalococcoidia;GIF3;	0.0	0	91	87	0	87	4	440498	145
Primers Thermococcales	SILVA (only NR);Bacteria;Chloroflexi;Dehalococcoidia;GIF9;	0.0	0	137	132	0	132	5	440453	145
Primers Thermococcales	SILVA (only NR);Bacteria;Chloroflexi;Dehalococcoidia;GIF9;AB-539-J10;	0.0	0	86	81	0	81	5	440504	145
Primers Thermococcales	SILVA (only NR);Bacteria;Chloroflexi;Dehalococcoidia;GIF9;AB-539-J10;Dsc1;	0.0	0	2	2	0	2	0	440583	145
Primers Thermococcales	SILVA (only NR);Bacteria;Chloroflexi;Dehalococcoidia;GIF9;AB-539-J10;SCGC-AB-539-J10;	0.0	0	50	46	0	46	4	440539	145
Primers Thermococcales	SILVA (only NR);Bacteria;Chloroflexi;Dehalococcoidia;H3.93;	0.0	0	40	38	0	38	2	440547	145
Primers Thermococcales	SILVA (only NR);Bacteria;Chloroflexi;Dehalococcoidia;JdFR-54;	0.0	0	2	2	0	2	0	440583	145
Primers Thermococcales	SILVA (only NR);Bacteria;Chloroflexi;Dehalococcoidia;MB-C2-126;	0.0	0	9	9	0	9	0	440576	145
Primers Thermococcales	SILVA (only NR);Bacteria;Chloroflexi;Dehalococcoidia;MSBL5;	0.0	0	80	78	0	78	2	440507	145
Primers Thermococcales	SILVA (only NR);Bacteria;Chloroflexi;Dehalococcoidia;Napoli-4B-65;	0.0	0	71	68	0	68	3	440517	145
Primers Thermococcales	SILVA (only NR);Bacteria;Chloroflexi;Dehalococcoidia;RBG-13-46-9;	0.0	0	7	7	0	7	0	440578	145
Primers Thermococcales	SILVA (only NR);Bacteria;Chloroflexi;Dehalococcoidia;S085;	0.0	0	180	178	0	178	2	440407	145
Primers Thermococcales	SILVA (only NR);Bacteria;Chloroflexi;Dehalococcoidia;SAR202 clade;	0.0	0	475	473	0	473	2	440112	145
Primers Thermococcales	SILVA (only NR);Bacteria;Chloroflexi;Dehalococcoidia;SPG12-343-353-B75;	0.0	0	6	6	0	6	0	440579	145
Primers Thermococcales	SILVA (only NR);Bacteria;Chloroflexi;Dehalococcoidia;SPG12-461-471-B8;	0.0	0	5	4	0	4	1	440581	145
Primers Thermococcales	SILVA (only NR);Bacteria;Chloroflexi;Dehalococcoidia;Sh765B-AG-111;	0.0	0	107	104	0	104	3	440481	145
Primers Thermococcales	SILVA (only NR);Bacteria;Chloroflexi;Dehalococcoidia;Sh765B-TzT-20;	0.0	0	10	9	0	9	1	440576	145
Primers Thermococcales	SILVA (only NR);Bacteria;Chloroflexi;Dehalococcoidia;t0.6.f;	0.0	0	23	20	0	20	3	440565	145
Primers Thermococcales	SILVA (only NR);Bacteria;Chloroflexi;Dehalococcoidia;vadinBA26;	0.0	0	41	39	0	39	2	440546	145
Primers Thermococcales	SILVA (only NR);Bacteria;Chloroflexi;Gitt-GS-136;	0.0	0	39	39	0	39	0	440546	145
Primers Thermococcales	SILVA (only NR);Bacteria;Chloroflexi;JG30-KF-CM66;	0.0	0	127	126	0	126	1	440459	145
Primers Thermococcales	SILVA (only NR);Bacteria;Chloroflexi;KD4-96;	0.0	0	150	149	0	149	1	440436	145
Primers Thermococcales	SILVA (only NR);Bacteria;Chloroflexi;Ktedonobacteria;	0.0	0	485	476	0	476	9	440109	145
Primers Thermococcales	SILVA (only NR);Bacteria;Chloroflexi;Ktedonobacteria;B10-SB3A;	0.0	0	5	5	0	5	0	440580	145
Primers Thermococcales	SILVA (only NR);Bacteria;Chloroflexi;Ktedonobacteria;B12-WMSP1;	0.0	0	19	19	0	19	0	440566	145
Primers Thermococcales	SILVA (only NR);Bacteria;Chloroflexi;Ktedonobacteria;C0119;	0.0	0	54	53	0	53	1	440532	145
Primers Thermococcales	SILVA (only NR);Bacteria;Chloroflexi;Ktedonobacteria;Ktedonobacterales;	0.0	0	390	382	0	382	8	440203	145
Primers Thermococcales	SILVA (only NR);Bacteria;Chloroflexi;Ktedonobacteria;Ktedonobacterales;JG30-KF-AS9;	0.0	0	23	23	0	23	0	440562	145
Primers Thermococcales	SILVA (only NR);Bacteria;Chloroflexi;Ktedonobacteria;Ktedonobacterales;Ktedonobacteraceae;	0.0	0	366	358	0	358	8	440227	145
Primers Thermococcales	SILVA (only NR);Bacteria;Chloroflexi;Ktedonobacteria;Ktedonobacterales;Ktedonobacteraceae;1921-2;	0.0	0	12	12	0	12	0	440573	145
Primers Thermococcales	SILVA (only NR);Bacteria;Chloroflexi;Ktedonobacteria;Ktedonobacterales;Ktedonobacteraceae;1921-3;	0.0	0	24	24	0	24	0	440561	145
Primers Thermococcales	SILVA (only NR);Bacteria;Chloroflexi;Ktedonobacteria;Ktedonobacterales;Ktedonobacteraceae;1959-1;	0.0	0	13	13	0	13	0	440572	145
Primers Thermococcales	SILVA (only NR);Bacteria;Chloroflexi;Ktedonobacteria;Ktedonobacterales;Ktedonobacteraceae;BacC-u-018;	0.0	0	7	7	0	7	0	440578	145
Primers Thermococcales	SILVA (only NR);Bacteria;Chloroflexi;Ktedonobacteria;Ktedonobacterales;Ktedonobacteraceae;FCPS473;	0.0	0	29	28	0	28	1	440557	145
Primers Thermococcales	SILVA (only NR);Bacteria;Chloroflexi;Ktedonobacteria;Ktedonobacterales;Ktedonobacteraceae;G12-WMSP1;	0.0	0	16	16	0	16	0	440569	145
Primers Thermococcales	SILVA (only NR);Bacteria;Chloroflexi;Ktedonobacteria;Ktedonobacterales;Ktedonobacteraceae;HSB OF53-F07;	0.0	0	33	33	0	33	0	440552	145
Primers Thermococcales	SILVA (only NR);Bacteria;Chloroflexi;Ktedonobacteria;Ktedonobacterales;Ktedonobacteraceae;JG30a-KF-32;	0.0	0	21	20	0	20	1	440565	145
Primers Thermococcales	SILVA (only NR);Bacteria;Chloroflexi;Ktedonobacteria;Ktedonobacterales;Ktedonobacteraceae;Ktedonobacter;	0.0	0	28	28	0	28	0	440557	145
Primers Thermococcales	SILVA (only NR);Bacteria;Chloroflexi;Ktedonobacteria;Ktedonobacterales;Ktedonobacteraceae;Thermogemmatispora;	0.0	0	8	8	0	8	0	440577	145
Primers Thermococcales	SILVA (only NR);Bacteria;Chloroflexi;Ktedonobacteria;Ktedonobacterales;Ktedonobacteraceae;Thermosporothrix;	0.0	0	8	8	0	8	0	440577	145
Primers Thermococcales	SILVA (only NR);Bacteria;Chloroflexi;Ktedonobacteria;Ktedonobacterales;Ktedonobacteraceae;uncultured;	0.0	0	164	158	0	158	6	440427	145
Primers Thermococcales	SILVA (only NR);Bacteria;Chloroflexi;Ktedonobacteria;MVP-21;	0.0	0	16	16	0	16	0	440569	145
Primers Thermococcales	SILVA (only NR);Bacteria;Chloroflexi;N9D0;	0.0	0	4	4	0	4	0	440581	145
Primers Thermococcales	SILVA (only NR);Bacteria;Chloroflexi;NLS2-31;	0.0	0	2	2	0	2	0	440583	145
Primers Thermococcales	SILVA (only NR);Bacteria;Chloroflexi;OLB14;	0.0	0	46	46	0	46	0	440539	145
Primers Thermococcales	SILVA (only NR);Bacteria;Chloroflexi;P2-11E;	0.0	0	33	33	0	33	0	440552	145
Primers Thermococcales	SILVA (only NR);Bacteria;Chloroflexi;SHA-26;	0.0	0	42	42	0	42	0	440543	145
Primers Thermococcales	SILVA (only NR);Bacteria;Chloroflexi;SL56 marine group;	0.0	0	21	21	0	21	0	440564	145
Primers Thermococcales	SILVA (only NR);Bacteria;Chloroflexi;TK10;	0.0	0	187	186	0	186	1	440399	145
Primers Thermococcales	SILVA (only NR);Bacteria;Chloroflexi;TK17;	0.0	0	18	18	0	18	0	440567	145
Primers Thermococcales	SILVA (only NR);Bacteria;Chloroflexi;TK30;	0.0	0	6	6	0	6	0	440579	145
Primers Thermococcales	SILVA (only NR);Bacteria;Chrysiogenetota;	0.0	0	8	8	0	8	0	440577	145
Primers Thermococcales	SILVA (only NR);Bacteria;Chrysiogenetota;Chrysiogenetes;	0.0	0	8	8	0	8	0	440577	145
Primers Thermococcales	SILVA (only NR);Bacteria;Chrysiogenetota;Chrysiogenetes;Chrysiogenales;	0.0	0	8	8	0	8	0	440577	145
Primers Thermococcales	SILVA (only NR);Bacteria;Chrysiogenetota;Chrysiogenetes;Chrysiogenales;Chrysiogenaceae;	0.0	0	8	8	0	8	0	440577	145
Primers Thermococcales	SILVA (only NR);Bacteria;Chrysiogenetota;Chrysiogenetes;Chrysiogenales;Chrysiogenaceae;Chrysiogenes;	0.0	0	1	1	0	1	0	440584	145
Primers Thermococcales	SILVA (only NR);Bacteria;Chrysiogenetota;Chrysiogenetes;Chrysiogenales;Chrysiogenaceae;Desulfurispira;	0.0	0	2	2	0	2	0	440583	145
Primers Thermococcales	SILVA (only NR);Bacteria;Chrysiogenetota;Chrysiogenetes;Chrysiogenales;Chrysiogenaceae;Desulfurispirillum;	0.0	0	5	5	0	5	0	440580	145
Primers Thermococcales	SILVA (only NR);Bacteria;Cloacimonadota;	0.0	0	299	295	0	295	4	440290	145
Primers Thermococcales	SILVA (only NR);Bacteria;Cloacimonadota;Cloacimonadia;	0.0	0	299	295	0	295	4	440290	145
Primers Thermococcales	SILVA (only NR);Bacteria;Cloacimonadota;Cloacimonadia;Cloacimonadales;	0.0	0	289	286	0	286	3	440299	145
Primers Thermococcales	SILVA (only NR);Bacteria;Cloacimonadota;Cloacimonadia;Cloacimonadales;CW-1 termite group;	0.0	0	9	9	0	9	0	440576	145
Primers Thermococcales	SILVA (only NR);Bacteria;Cloacimonadota;Cloacimonadia;Cloacimonadales;Cloacimonadaceae;	0.0	0	165	164	0	164	1	440421	145
Primers Thermococcales	SILVA (only NR);Bacteria;Cloacimonadota;Cloacimonadia;Cloacimonadales;Cloacimonadaceae;C-2;	0.0	0	3	3	0	3	0	440582	145
Primers Thermococcales	SILVA (only NR);Bacteria;Cloacimonadota;Cloacimonadia;Cloacimonadales;Cloacimonadaceae;Candidatus Cloacimonas;	0.0	0	90	90	0	90	0	440495	145
Primers Thermococcales	SILVA (only NR);Bacteria;Cloacimonadota;Cloacimonadia;Cloacimonadales;Cloacimonadaceae;LNR A2-18;	0.0	0	11	10	0	10	1	440575	145
Primers Thermococcales	SILVA (only NR);Bacteria;Cloacimonadota;Cloacimonadia;Cloacimonadales;Cloacimonadaceae;W5;	0.0	0	53	53	0	53	0	440532	145
Primers Thermococcales	SILVA (only NR);Bacteria;Cloacimonadota;Cloacimonadia;Cloacimonadales;GZKB75;	0.0	0	9	8	0	8	1	440577	145
Primers Thermococcales	SILVA (only NR);Bacteria;Cloacimonadota;Cloacimonadia;Cloacimonadales;LK-44f;	0.0	0	13	13	0	13	0	440572	145
Primers Thermococcales	SILVA (only NR);Bacteria;Cloacimonadota;Cloacimonadia;Cloacimonadales;MSBL8;	0.0	0	26	26	0	26	0	440559	145
Primers Thermococcales	SILVA (only NR);Bacteria;Cloacimonadota;Cloacimonadia;Cloacimonadales;NK-L14;	0.0	0	4	4	0	4	0	440581	145
Primers Thermococcales	SILVA (only NR);Bacteria;Cloacimonadota;Cloacimonadia;Cloacimonadales;PBS-18;	0.0	0	16	15	0	15	1	440570	145
Primers Thermococcales	SILVA (only NR);Bacteria;Cloacimonadota;Cloacimonadia;Cloacimonadales;SHA-41;	0.0	0	5	5	0	5	0	440580	145
Primers Thermococcales	SILVA (only NR);Bacteria;Cloacimonadota;Cloacimonadia;Cloacimonadales;SHA-4;	0.0	0	5	5	0	5	0	440580	145
Primers Thermococcales	SILVA (only NR);Bacteria;Cloacimonadota;Cloacimonadia;Cloacimonadales;W27;	0.0	0	31	31	0	31	0	440554	145
Primers Thermococcales	SILVA (only NR);Bacteria;Cloacimonadota;Cloacimonadia;MSBL2;	0.0	0	10	9	0	9	1	440576	145
Primers Thermococcales	SILVA (only NR);Bacteria;Coprothermobacterota;	0.0	0	98	98	0	98	0	440487	145
Primers Thermococcales	SILVA (only NR);Bacteria;Coprothermobacterota;Coprothermobacteria;	0.0	0	98	98	0	98	0	440487	145
Primers Thermococcales	SILVA (only NR);Bacteria;Coprothermobacterota;Coprothermobacteria;Coprothermobacterales;	0.0	0	98	98	0	98	0	440487	145
Primers Thermococcales	SILVA (only NR);Bacteria;Coprothermobacterota;Coprothermobacteria;Coprothermobacterales;Coprothermobacteraceae;	0.0	0	98	98	0	98	0	440487	145
Primers Thermococcales	SILVA (only NR);Bacteria;Coprothermobacterota;Coprothermobacteria;Coprothermobacterales;Coprothermobacteraceae;Coprothermobacter;	0.0	0	98	98	0	98	0	440487	145
Primers Thermococcales	SILVA (only NR);Bacteria;Cyanobacteria;	0.0	0	9718	9605	0	9605	113	430980	145
Primers Thermococcales	SILVA (only NR);Bacteria;Cyanobacteria;Cyanobacteriia;	0.0	0	9141	9034	0	9034	107	431551	145
Primers Thermococcales	SILVA (only NR);Bacteria;Cyanobacteria;Cyanobacteriia;Chloroplast;	0.0	0	4441	4384	0	4384	57	436201	145
Primers Thermococcales	SILVA (only NR);Bacteria;Cyanobacteria;Cyanobacteriia;Cyanobacteriales;	0.0	0	2985	2949	0	2949	36	437636	145
Primers Thermococcales	SILVA (only NR);Bacteria;Cyanobacteria;Cyanobacteriia;Cyanobacteriales;Chamaesiphonaceae;	0.0	0	4	3	0	3	1	440582	145
Primers Thermococcales	SILVA (only NR);Bacteria;Cyanobacteria;Cyanobacteriia;Cyanobacteriales;Chamaesiphonaceae;Chamaesiphon PCC-6605;	0.0	0	4	3	0	3	1	440582	145
Primers Thermococcales	SILVA (only NR);Bacteria;Cyanobacteria;Cyanobacteriia;Cyanobacteriales;Chroococcidiopsaceae;	0.0	0	298	292	0	292	6	440293	145
Primers Thermococcales	SILVA (only NR);Bacteria;Cyanobacteria;Cyanobacteriia;Cyanobacteriales;Chroococcidiopsaceae;Aliterella;	0.0	0	37	37	0	37	0	440548	145
Primers Thermococcales	SILVA (only NR);Bacteria;Cyanobacteria;Cyanobacteriia;Cyanobacteriales;Chroococcidiopsaceae;Chlorogloea SAG 10.99;	0.0	0	3	3	0	3	0	440582	145
Primers Thermococcales	SILVA (only NR);Bacteria;Cyanobacteria;Cyanobacteriia;Cyanobacteriales;Chroococcidiopsaceae;Chroococcidiopsis CC1;	0.0	0	8	8	0	8	0	440577	145
Primers Thermococcales	SILVA (only NR);Bacteria;Cyanobacteria;Cyanobacteriia;Cyanobacteriales;Chroococcidiopsaceae;Chroococcidiopsis PCC 7203;	0.0	0	19	17	0	17	2	440568	145
Primers Thermococcales	SILVA (only NR);Bacteria;Cyanobacteria;Cyanobacteriia;Cyanobacteriales;Chroococcidiopsaceae;Chroococcidiopsis SAG 2023;	0.0	0	29	27	0	27	2	440558	145
Primers Thermococcales	SILVA (only NR);Bacteria;Cyanobacteria;Cyanobacteriia;Cyanobacteriales;Chroococcidiopsaceae;Crinalium SAG 22.89;	0.0	0	10	10	0	10	0	440575	145
Primers Thermococcales	SILVA (only NR);Bacteria;Cyanobacteria;Cyanobacteriia;Cyanobacteriales;Chroococcidiopsaceae;Dapisostemonum CCIBt 3536;	0.0	0	10	10	0	10	0	440575	145
Primers Thermococcales	SILVA (only NR);Bacteria;Cyanobacteria;Cyanobacteriia;Cyanobacteriales;Chroococcidiopsaceae;Gloeocapsa PCC-7428;	0.0	0	8	8	0	8	0	440577	145
Primers Thermococcales	SILVA (only NR);Bacteria;Cyanobacteria;Cyanobacteriia;Cyanobacteriales;Chroococcidiopsaceae;Myxosarcina SAG 30.84;	0.0	0	10	10	0	10	0	440575	145
Primers Thermococcales	SILVA (only NR);Bacteria;Cyanobacteria;Cyanobacteriia;Cyanobacteriales;Chroococcidiopsaceae;uncultured;	0.0	0	161	159	0	159	2	440426	145
Primers Thermococcales	SILVA (only NR);Bacteria;Cyanobacteria;Cyanobacteriia;Cyanobacteriales;Coleofasciculaceae;	0.0	0	402	394	0	394	8	440191	145
Primers Thermococcales	SILVA (only NR);Bacteria;Cyanobacteria;Cyanobacteriia;Cyanobacteriales;Coleofasciculaceae;Caldora VP642b;	0.0	0	6	6	0	6	0	440579	145
Primers Thermococcales	SILVA (only NR);Bacteria;Cyanobacteria;Cyanobacteriia;Cyanobacteriales;Coleofasciculaceae;Coleofasciculus PCC-7420;	0.0	0	291	287	0	287	4	440298	145
Primers Thermococcales	SILVA (only NR);Bacteria;Cyanobacteria;Cyanobacteriia;Cyanobacteriales;Coleofasciculaceae;Microcoleus CENA344;	0.0	0	2	2	0	2	0	440583	145
Primers Thermococcales	SILVA (only NR);Bacteria;Cyanobacteria;Cyanobacteriia;Cyanobacteriales;Coleofasciculaceae;Microcoleus Es-Yyy1400;	0.0	0	7	7	0	7	0	440578	145
Primers Thermococcales	SILVA (only NR);Bacteria;Cyanobacteria;Cyanobacteriia;Cyanobacteriales;Coleofasciculaceae;Microcoleus PCC-7113;	0.0	0	4	4	0	4	0	440581	145
Primers Thermococcales	SILVA (only NR);Bacteria;Cyanobacteria;Cyanobacteriia;Cyanobacteriales;Coleofasciculaceae;Microcoleus SAG 1449-1a;	0.0	0	20	18	0	18	2	440567	145
Primers Thermococcales	SILVA (only NR);Bacteria;Cyanobacteria;Cyanobacteriia;Cyanobacteriales;Coleofasciculaceae;Moorea;	0.0	0	9	9	0	9	0	440576	145
Primers Thermococcales	SILVA (only NR);Bacteria;Cyanobacteria;Cyanobacteriia;Cyanobacteriales;Coleofasciculaceae;Potamolinea 1PC;	0.0	0	6	6	0	6	0	440579	145
Primers Thermococcales	SILVA (only NR);Bacteria;Cyanobacteria;Cyanobacteriia;Cyanobacteriales;Coleofasciculaceae;Symploca PCC-8002;	0.0	0	5	5	0	5	0	440580	145
Primers Thermococcales	SILVA (only NR);Bacteria;Cyanobacteria;Cyanobacteriia;Cyanobacteriales;Coleofasciculaceae;Symplocastrum CPER-KK1;	0.0	0	4	4	0	4	0	440581	145
Primers Thermococcales	SILVA (only NR);Bacteria;Cyanobacteria;Cyanobacteriia;Cyanobacteriales;Coleofasciculaceae;Wilmottia Ant-Ph58;	0.0	0	26	26	0	26	0	440559	145
Primers Thermococcales	SILVA (only NR);Bacteria;Cyanobacteria;Cyanobacteriia;Cyanobacteriales;Coleofasciculaceae;uncultured;	0.0	0	17	17	0	17	0	440568	145
Primers Thermococcales	SILVA (only NR);Bacteria;Cyanobacteria;Cyanobacteriia;Cyanobacteriales;Cyanobacteriaceae;	0.0	0	125	125	0	125	0	440460	145
Primers Thermococcales	SILVA (only NR);Bacteria;Cyanobacteria;Cyanobacteriia;Cyanobacteriales;Cyanobacteriaceae;Annamia HOs24;	0.0	0	10	10	0	10	0	440575	145
Primers Thermococcales	SILVA (only NR);Bacteria;Cyanobacteria;Cyanobacteriia;Cyanobacteriales;Cyanobacteriaceae;Chroococcus HUW 799;	0.0	0	2	2	0	2	0	440583	145
Primers Thermococcales	SILVA (only NR);Bacteria;Cyanobacteria;Cyanobacteriia;Cyanobacteriales;Cyanobacteriaceae;Cyanobacterium PCC-10605;	0.0	0	7	7	0	7	0	440578	145
Primers Thermococcales	SILVA (only NR);Bacteria;Cyanobacteria;Cyanobacteriia;Cyanobacteriales;Cyanobacteriaceae;Cyanobacterium PCC-7202;	0.0	0	9	9	0	9	0	440576	145
Primers Thermococcales	SILVA (only NR);Bacteria;Cyanobacteria;Cyanobacteriia;Cyanobacteriales;Cyanobacteriaceae;Geitlerinema LD9;	0.0	0	3	3	0	3	0	440582	145
Primers Thermococcales	SILVA (only NR);Bacteria;Cyanobacteria;Cyanobacteriia;Cyanobacteriales;Cyanobacteriaceae;Geminobacterium;	0.0	0	17	17	0	17	0	440568	145
Primers Thermococcales	SILVA (only NR);Bacteria;Cyanobacteria;Cyanobacteriia;Cyanobacteriales;Cyanobacteriaceae;Geminocystis PCC-6308;	0.0	0	17	17	0	17	0	440568	145
Primers Thermococcales	SILVA (only NR);Bacteria;Cyanobacteria;Cyanobacteriia;Cyanobacteriales;Cyanobacteriaceae;Merismopedia AICB1015;	0.0	0	2	2	0	2	0	440583	145
Primers Thermococcales	SILVA (only NR);Bacteria;Cyanobacteria;Cyanobacteriia;Cyanobacteriales;Cyanobacteriaceae;Symphothece PCC-7002;	0.0	0	29	29	0	29	0	440556	145
Primers Thermococcales	SILVA (only NR);Bacteria;Cyanobacteria;Cyanobacteriia;Cyanobacteriales;Cyanobacteriaceae;Synechocystis SAG 90.79;	0.0	0	3	3	0	3	0	440582	145
Primers Thermococcales	SILVA (only NR);Bacteria;Cyanobacteria;Cyanobacteriia;Cyanobacteriales;Cyanobacteriaceae;uncultured;	0.0	0	23	23	0	23	0	440562	145
Primers Thermococcales	SILVA (only NR);Bacteria;Cyanobacteria;Cyanobacteriia;Cyanobacteriales;Cyanobacteriales Incertae Sedis;	0.0	0	17	17	0	17	0	440568	145
Primers Thermococcales	SILVA (only NR);Bacteria;Cyanobacteria;Cyanobacteriia;Cyanobacteriales;Cyanobacteriales Incertae Sedis;Microseira Carmichael-Alabama;	0.0	0	11	11	0	11	0	440574	145
Primers Thermococcales	SILVA (only NR);Bacteria;Cyanobacteria;Cyanobacteriia;Cyanobacteriales;Cyanobacteriales Incertae Sedis;Phormidium SAG 81.79;	0.0	0	2	2	0	2	0	440583	145
Primers Thermococcales	SILVA (only NR);Bacteria;Cyanobacteria;Cyanobacteriia;Cyanobacteriales;Cyanobacteriales Incertae Sedis;uncultured;	0.0	0	2	2	0	2	0	440583	145
Primers Thermococcales	SILVA (only NR);Bacteria;Cyanobacteria;Cyanobacteriia;Cyanobacteriales;Desertifilaceae;	0.0	0	31	31	0	31	0	440554	145
Primers Thermococcales	SILVA (only NR);Bacteria;Cyanobacteria;Cyanobacteriia;Cyanobacteriales;Desertifilaceae;CENA533;	0.0	0	2	2	0	2	0	440583	145
Primers Thermococcales	SILVA (only NR);Bacteria;Cyanobacteria;Cyanobacteriia;Cyanobacteriales;Desertifilaceae;Desertifilum KR2012-2;	0.0	0	3	3	0	3	0	440582	145
Primers Thermococcales	SILVA (only NR);Bacteria;Cyanobacteria;Cyanobacteriia;Cyanobacteriales;Desertifilaceae;Hormoscilla SI04-45;	0.0	0	12	12	0	12	0	440573	145
Primers Thermococcales	SILVA (only NR);Bacteria;Cyanobacteria;Cyanobacteriia;Cyanobacteriales;Desertifilaceae;Oscillatoria SAG8.92;	0.0	0	2	2	0	2	0	440583	145
Primers Thermococcales	SILVA (only NR);Bacteria;Cyanobacteria;Cyanobacteriia;Cyanobacteriales;Desertifilaceae;Oscillatoria;	0.0	0	1	1	0	1	0	440584	145
Primers Thermococcales	SILVA (only NR);Bacteria;Cyanobacteria;Cyanobacteriia;Cyanobacteriales;Desertifilaceae;Roseofilum AO1-A;	0.0	0	9	9	0	9	0	440576	145
Primers Thermococcales	SILVA (only NR);Bacteria;Cyanobacteria;Cyanobacteriia;Cyanobacteriales;Geitlerinemaceae;	0.0	0	27	25	0	25	2	440560	145
Primers Thermococcales	SILVA (only NR);Bacteria;Cyanobacteria;Cyanobacteriia;Cyanobacteriales;Geitlerinemaceae;Geitlerinema PCC-7105;	0.0	0	22	20	0	20	2	440565	145
Primers Thermococcales	SILVA (only NR);Bacteria;Cyanobacteria;Cyanobacteriia;Cyanobacteriales;Geitlerinemaceae;Geitlerinema PCC-9228;	0.0	0	4	4	0	4	0	440581	145
Primers Thermococcales	SILVA (only NR);Bacteria;Cyanobacteria;Cyanobacteriia;Cyanobacteriales;Gloeocapsaceae;	0.0	0	18	18	0	18	0	440567	145
Primers Thermococcales	SILVA (only NR);Bacteria;Cyanobacteria;Cyanobacteriia;Cyanobacteriales;Gloeocapsaceae;Gloeocapsa;	0.0	0	18	18	0	18	0	440567	145
Primers Thermococcales	SILVA (only NR);Bacteria;Cyanobacteria;Cyanobacteriia;Cyanobacteriales;Microcystaceae;	0.0	0	182	180	0	180	2	440405	145
Primers Thermococcales	SILVA (only NR);Bacteria;Cyanobacteria;Cyanobacteriia;Cyanobacteriales;Microcystaceae;Aphanotece;	0.0	0	1	1	0	1	0	440584	145
Primers Thermococcales	SILVA (only NR);Bacteria;Cyanobacteria;Cyanobacteriia;Cyanobacteriales;Microcystaceae;Atelocyanobacterium (UCYN-A);	0.0	0	3	3	0	3	0	440582	145
Primers Thermococcales	SILVA (only NR);Bacteria;Cyanobacteria;Cyanobacteriia;Cyanobacteriales;Microcystaceae;Chalicogloea CCALA 975;	0.0	0	11	11	0	11	0	440574	145
[truncated: 10,925 more rows]

## Sheet: TestPrime Archaeoglobales
job_name	taxonomy	coverage	specificity	accessions	eligible	match	mismatch	nodata	outgroup_matchable	outgroup_matched
Primers Archaeoglobales	SILVA (only NR);Archaea;Halobacterota;Archaeoglobi;Archaeoglobales;Archaeoglobaceae;uncultured;	78.9	100	23	19	15	4	4	444498	34
Primers Archaeoglobales	SILVA (only NR);Archaea;Halobacterota;Archaeoglobi;	76.6	100	80	64	49	15	16	444453	0
Primers Archaeoglobales	SILVA (only NR);Archaea;Halobacterota;Archaeoglobi;Archaeoglobales;	76.6	100	80	64	49	15	16	444453	0
Primers Archaeoglobales	SILVA (only NR);Archaea;Halobacterota;Archaeoglobi;Archaeoglobales;Archaeoglobaceae;	76.6	100	80	64	49	15	16	444453	0
Primers Archaeoglobales	SILVA (only NR);Archaea;Halobacterota;Archaeoglobi;Archaeoglobales;Archaeoglobaceae;Archaeoglobus;	73.3	100	32	30	22	8	2	444487	27
Primers Archaeoglobales	SILVA (only NR);Archaea;Halobacterota;Archaeoglobi;Archaeoglobales;Archaeoglobaceae;Ferroglobus;	100.0	100	3	3	3	0	0	444514	46
Primers Archaeoglobales	SILVA (only NR);Archaea;Halobacterota;Archaeoglobi;Archaeoglobales;Archaeoglobaceae;Geoglobus;	100.0	100	12	5	5	0	7	444512	44
Primers Archaeoglobales	SILVA (only NR);Archaea;Halobacterota;	1.3	100	5352	3754	49	3705	1598	440763	0
Primers Archaeoglobales	SILVA (only NR);Archaea;	0.4	100	20197	11612	49	11563	8585	432905	0
Primers Archaeoglobales	SILVA (only NR);Unclassified;	0.0	0	0	0	0	0	0	444517	49
Primers Archaeoglobales	SILVA (only NR);Archaea;Aenigmarchaeota;	0.0	0	319	149	0	149	170	444368	49
Primers Archaeoglobales	SILVA (only NR);Archaea;Aenigmarchaeota;Aenigmarchaeia;	0.0	0	161	60	0	60	101	444457	49
Primers Archaeoglobales	SILVA (only NR);Archaea;Aenigmarchaeota;Aenigmarchaeia;Aenigmarchaeales;	0.0	0	161	60	0	60	101	444457	49
Primers Archaeoglobales	SILVA (only NR);Archaea;Aenigmarchaeota;Aenigmarchaeia;Aenigmarchaeales;Candidatus Aenigmarchaeum;	0.0	0	16	8	0	8	8	444509	49
Primers Archaeoglobales	SILVA (only NR);Archaea;Aenigmarchaeota;Deep Sea Euryarchaeotic Group(DSEG);	0.0	0	155	87	0	87	68	444430	49
Primers Archaeoglobales	SILVA (only NR);Archaea;Altiarchaeota;	0.0	0	41	30	0	30	11	444487	49
Primers Archaeoglobales	SILVA (only NR);Archaea;Altiarchaeota;Altiarchaeia;	0.0	0	41	30	0	30	11	444487	49
Primers Archaeoglobales	SILVA (only NR);Archaea;Altiarchaeota;Altiarchaeia;Altiarchaeales;	0.0	0	41	30	0	30	11	444487	49
Primers Archaeoglobales	SILVA (only NR);Archaea;Altiarchaeota;Altiarchaeia;Altiarchaeales;Altiarchaeaceae;	0.0	0	41	30	0	30	11	444487	49
Primers Archaeoglobales	SILVA (only NR);Archaea;Altiarchaeota;Altiarchaeia;Altiarchaeales;Altiarchaeaceae;Candidatus Altiarchaeum;	0.0	0	41	30	0	30	11	444487	49
Primers Archaeoglobales	SILVA (only NR);Archaea;Asgardarchaeota;	0.0	0	670	410	0	410	260	444107	49
Primers Archaeoglobales	SILVA (only NR);Archaea;Asgardarchaeota;Heimdallarchaeia;	0.0	0	45	40	0	40	5	444477	49
Primers Archaeoglobales	SILVA (only NR);Archaea;Asgardarchaeota;Lokiarchaeia;	0.0	0	527	317	0	317	210	444200	49
Primers Archaeoglobales	SILVA (only NR);Archaea;Asgardarchaeota;Odinarchaeia;	0.0	0	95	51	0	51	44	444466	49
Primers Archaeoglobales	SILVA (only NR);Archaea;Crenarchaeota;	0.0	0	7625	3184	0	3184	4441	441333	49
Primers Archaeoglobales	SILVA (only NR);Archaea;Crenarchaeota;Bathyarchaeia;	0.0	0	3641	1019	0	1019	2622	443498	49
Primers Archaeoglobales	SILVA (only NR);Archaea;Crenarchaeota;Methanomethylicia;	0.0	0	34	14	0	14	20	444503	49
Primers Archaeoglobales	SILVA (only NR);Archaea;Crenarchaeota;Methanomethylicia;Methanomethyliales;	0.0	0	34	14	0	14	20	444503	49
Primers Archaeoglobales	SILVA (only NR);Archaea;Crenarchaeota;Methanomethylicia;Methanomethyliales;Methanomethyliaceae;	0.0	0	34	14	0	14	20	444503	49
Primers Archaeoglobales	SILVA (only NR);Archaea;Crenarchaeota;Methanomethylicia;Methanomethyliales;Methanomethyliaceae;Candidatus Methanomethylicus;	0.0	0	28	10	0	10	18	444507	49
Primers Archaeoglobales	SILVA (only NR);Archaea;Crenarchaeota;Nitrososphaeria;	0.0	0	3259	1672	0	1672	1587	442845	49
Primers Archaeoglobales	SILVA (only NR);Archaea;Crenarchaeota;Nitrososphaeria;Caldiarchaeales;	0.0	0	170	89	0	89	81	444428	49
Primers Archaeoglobales	SILVA (only NR);Archaea;Crenarchaeota;Nitrososphaeria;Caldiarchaeales;Caldiarchaeaceae;	0.0	0	58	32	0	32	26	444485	49
Primers Archaeoglobales	SILVA (only NR);Archaea;Crenarchaeota;Nitrososphaeria;Caldiarchaeales;Caldiarchaeaceae;Candidatus Caldiarchaeum;	0.0	0	58	32	0	32	26	444485	49
Primers Archaeoglobales	SILVA (only NR);Archaea;Crenarchaeota;Nitrososphaeria;Caldiarchaeales;Geothermarchaeaceae;	0.0	0	66	23	0	23	43	444494	49
Primers Archaeoglobales	SILVA (only NR);Archaea;Crenarchaeota;Nitrososphaeria;Caldiarchaeales;Terrestrial Hot Spring Gp(THSCG);	0.0	0	46	34	0	34	12	444483	49
Primers Archaeoglobales	SILVA (only NR);Archaea;Crenarchaeota;Nitrososphaeria;Group 1.1c;	0.0	0	233	47	0	47	186	444470	49
Primers Archaeoglobales	SILVA (only NR);Archaea;Crenarchaeota;Nitrososphaeria;Marine Benthic Group A;	0.0	0	131	65	0	65	66	444452	49
Primers Archaeoglobales	SILVA (only NR);Archaea;Crenarchaeota;Nitrososphaeria;Nitrosocaldales;	0.0	0	37	31	0	31	6	444486	49
Primers Archaeoglobales	SILVA (only NR);Archaea;Crenarchaeota;Nitrososphaeria;Nitrosocaldales;Nitrosocaldaceae;	0.0	0	37	31	0	31	6	444486	49
Primers Archaeoglobales	SILVA (only NR);Archaea;Crenarchaeota;Nitrososphaeria;Nitrosocaldales;Nitrosocaldaceae;Candidatus Nitrosocaldus;	0.0	0	18	15	0	15	3	444502	49
Primers Archaeoglobales	SILVA (only NR);Archaea;Crenarchaeota;Nitrososphaeria;Nitrosocaldales;Nitrosocaldaceae;uncultured;	0.0	0	19	16	0	16	3	444501	49
Primers Archaeoglobales	SILVA (only NR);Archaea;Crenarchaeota;Nitrososphaeria;Nitrosopumilales;	0.0	0	1831	960	0	960	871	443557	49
Primers Archaeoglobales	SILVA (only NR);Archaea;Crenarchaeota;Nitrososphaeria;Nitrosopumilales;Nitrosopumilaceae;	0.0	0	1831	960	0	960	871	443557	49
Primers Archaeoglobales	SILVA (only NR);Archaea;Crenarchaeota;Nitrososphaeria;Nitrosopumilales;Nitrosopumilaceae;Candidatus Nitrosopelagicus;	0.0	0	51	33	0	33	18	444484	49
Primers Archaeoglobales	SILVA (only NR);Archaea;Crenarchaeota;Nitrososphaeria;Nitrosopumilales;Nitrosopumilaceae;Candidatus Nitrosopumilus;	0.0	0	717	402	0	402	315	444115	49
Primers Archaeoglobales	SILVA (only NR);Archaea;Crenarchaeota;Nitrososphaeria;Nitrosopumilales;Nitrosopumilaceae;Candidatus Nitrosotenuis;	0.0	0	34	32	0	32	2	444485	49
Primers Archaeoglobales	SILVA (only NR);Archaea;Crenarchaeota;Nitrososphaeria;Nitrosopumilales;Nitrosopumilaceae;Cenarchaeum;	0.0	0	27	18	0	18	9	444499	49
Primers Archaeoglobales	SILVA (only NR);Archaea;Crenarchaeota;Nitrososphaeria;Nitrosopumilales;Nitrosopumilaceae;Nitrosarchaeum;	0.0	0	63	32	0	32	31	444485	49
Primers Archaeoglobales	SILVA (only NR);Archaea;Crenarchaeota;Nitrososphaeria;Nitrososphaerales;	0.0	0	603	346	0	346	257	444171	49
Primers Archaeoglobales	SILVA (only NR);Archaea;Crenarchaeota;Nitrososphaeria;Nitrososphaerales;Nitrososphaeraceae;	0.0	0	603	346	0	346	257	444171	49
Primers Archaeoglobales	SILVA (only NR);Archaea;Crenarchaeota;Nitrososphaeria;Nitrososphaerales;Nitrososphaeraceae;Candidatus Nitrocosmicus;	0.0	0	49	38	0	38	11	444479	49
Primers Archaeoglobales	SILVA (only NR);Archaea;Crenarchaeota;Nitrososphaeria;Nitrososphaerales;Nitrososphaeraceae;Candidatus Nitrososphaera;	0.0	0	233	159	0	159	74	444358	49
Primers Archaeoglobales	SILVA (only NR);Archaea;Crenarchaeota;Nitrososphaeria;Nitrosotaleales;	0.0	0	141	53	0	53	88	444464	49
Primers Archaeoglobales	SILVA (only NR);Archaea;Crenarchaeota;Nitrososphaeria;Nitrosotaleales;Nitrosotaleaceae;	0.0	0	141	53	0	53	88	444464	49
Primers Archaeoglobales	SILVA (only NR);Archaea;Crenarchaeota;Nitrososphaeria;Nitrosotaleales;Nitrosotaleaceae;Candidatus Nitrosotalea;	0.0	0	17	3	0	3	14	444514	49
Primers Archaeoglobales	SILVA (only NR);Archaea;Crenarchaeota;Nitrososphaeria;SCGC AB-179-E04;	0.0	0	57	47	0	47	10	444470	49
Primers Archaeoglobales	SILVA (only NR);Archaea;Crenarchaeota;Nitrososphaeria;uncultured;	0.0	0	56	34	0	34	22	444483	49
Primers Archaeoglobales	SILVA (only NR);Archaea;Crenarchaeota;Thermoprotei;	0.0	0	691	479	0	479	212	444038	49
Primers Archaeoglobales	SILVA (only NR);Archaea;Crenarchaeota;Thermoprotei;Desulfurococcales;	0.0	0	219	111	0	111	108	444406	49
Primers Archaeoglobales	SILVA (only NR);Archaea;Crenarchaeota;Thermoprotei;Desulfurococcales;Acidilobaceae;	0.0	0	71	40	0	40	31	444477	49
Primers Archaeoglobales	SILVA (only NR);Archaea;Crenarchaeota;Thermoprotei;Desulfurococcales;Acidilobaceae;Acidilobus;	0.0	0	10	10	0	10	0	444507	49
Primers Archaeoglobales	SILVA (only NR);Archaea;Crenarchaeota;Thermoprotei;Desulfurococcales;Acidilobaceae;Aeropyrum;	0.0	0	27	11	0	11	16	444506	49
Primers Archaeoglobales	SILVA (only NR);Archaea;Crenarchaeota;Thermoprotei;Desulfurococcales;Acidilobaceae;Caldisphaera;	0.0	0	13	13	0	13	0	444504	49
Primers Archaeoglobales	SILVA (only NR);Archaea;Crenarchaeota;Thermoprotei;Desulfurococcales;Acidilobaceae;Stetteria;	0.0	0	4	2	0	2	2	444515	49
Primers Archaeoglobales	SILVA (only NR);Archaea;Crenarchaeota;Thermoprotei;Desulfurococcales;Acidilobaceae;Thermodiscus;	0.0	0	12	4	0	4	8	444513	49
Primers Archaeoglobales	SILVA (only NR);Archaea;Crenarchaeota;Thermoprotei;Desulfurococcales;Desulfurococcaceae;	0.0	0	44	30	0	30	14	444487	49
Primers Archaeoglobales	SILVA (only NR);Archaea;Crenarchaeota;Thermoprotei;Desulfurococcales;Desulfurococcaceae;Desulfurococcus;	0.0	0	9	9	0	9	0	444508	49
Primers Archaeoglobales	SILVA (only NR);Archaea;Crenarchaeota;Thermoprotei;Desulfurococcales;Desulfurococcaceae;Staphylothermus;	0.0	0	16	11	0	11	5	444506	49
Primers Archaeoglobales	SILVA (only NR);Archaea;Crenarchaeota;Thermoprotei;Desulfurococcales;Desulfurococcaceae;Sulfophobococcus;	0.0	0	1	1	0	1	0	444516	49
Primers Archaeoglobales	SILVA (only NR);Archaea;Crenarchaeota;Thermoprotei;Desulfurococcales;Desulfurococcaceae;Thermogladius;	0.0	0	4	4	0	4	0	444513	49
Primers Archaeoglobales	SILVA (only NR);Archaea;Crenarchaeota;Thermoprotei;Desulfurococcales;Desulfurococcaceae;Thermosphaera;	0.0	0	9	5	0	5	4	444512	49
Primers Archaeoglobales	SILVA (only NR);Archaea;Crenarchaeota;Thermoprotei;Desulfurococcales;Desulfurococcaceae;uncultured;	0.0	0	3	0	0	0	3	444517	49
Primers Archaeoglobales	SILVA (only NR);Archaea;Crenarchaeota;Thermoprotei;Desulfurococcales;Ignicoccaceae;	0.0	0	11	7	0	7	4	444510	49
Primers Archaeoglobales	SILVA (only NR);Archaea;Crenarchaeota;Thermoprotei;Desulfurococcales;Ignicoccaceae;Ignicoccus;	0.0	0	11	7	0	7	4	444510	49
Primers Archaeoglobales	SILVA (only NR);Archaea;Crenarchaeota;Thermoprotei;Desulfurococcales;Ignisphaeraceae;	0.0	0	54	19	0	19	35	444498	49
Primers Archaeoglobales	SILVA (only NR);Archaea;Crenarchaeota;Thermoprotei;Desulfurococcales;Ignisphaeraceae;Ignisphaera;	0.0	0	29	12	0	12	17	444505	49
Primers Archaeoglobales	SILVA (only NR);Archaea;Crenarchaeota;Thermoprotei;Desulfurococcales;Ignisphaeraceae;uncultured;	0.0	0	24	7	0	7	17	444510	49
Primers Archaeoglobales	SILVA (only NR);Archaea;Crenarchaeota;Thermoprotei;Desulfurococcales;Pyrodictiaceae;	0.0	0	30	12	0	12	18	444505	49
Primers Archaeoglobales	SILVA (only NR);Archaea;Crenarchaeota;Thermoprotei;Desulfurococcales;Pyrodictiaceae;Hyperthermus;	0.0	0	3	1	0	1	2	444516	49
Primers Archaeoglobales	SILVA (only NR);Archaea;Crenarchaeota;Thermoprotei;Desulfurococcales;Pyrodictiaceae;Pyrodictium;	0.0	0	10	7	0	7	3	444510	49
Primers Archaeoglobales	SILVA (only NR);Archaea;Crenarchaeota;Thermoprotei;Desulfurococcales;Pyrodictiaceae;uncultured;	0.0	0	13	3	0	3	10	444514	49
Primers Archaeoglobales	SILVA (only NR);Archaea;Crenarchaeota;Thermoprotei;Desulfurococcales;uncultured;	0.0	0	8	3	0	3	5	444514	49
Primers Archaeoglobales	SILVA (only NR);Archaea;Crenarchaeota;Thermoprotei;Fervidicoccales;	0.0	0	36	21	0	21	15	444496	49
Primers Archaeoglobales	SILVA (only NR);Archaea;Crenarchaeota;Thermoprotei;Fervidicoccales;Fervidicoccaceae;	0.0	0	36	21	0	21	15	444496	49
Primers Archaeoglobales	SILVA (only NR);Archaea;Crenarchaeota;Thermoprotei;Fervidicoccales;Fervidicoccaceae;Fervidicoccus;	0.0	0	15	9	0	9	6	444508	49
Primers Archaeoglobales	SILVA (only NR);Archaea;Crenarchaeota;Thermoprotei;Fervidicoccales;Fervidicoccaceae;uncultured;	0.0	0	21	12	0	12	9	444505	49
Primers Archaeoglobales	SILVA (only NR);Archaea;Crenarchaeota;Thermoprotei;Geoarchaeales;	0.0	0	54	46	0	46	8	444471	49
Primers Archaeoglobales	SILVA (only NR);Archaea;Crenarchaeota;Thermoprotei;Geoarchaeales;SCGC AAA261-C22;	0.0	0	10	9	0	9	1	444508	49
Primers Archaeoglobales	SILVA (only NR);Archaea;Crenarchaeota;Thermoprotei;Geoarchaeales;SCGC AAA471-B05;	0.0	0	3	2	0	2	1	444515	49
Primers Archaeoglobales	SILVA (only NR);Archaea;Crenarchaeota;Thermoprotei;Sulfolobales;	0.0	0	211	187	0	187	24	444330	49
Primers Archaeoglobales	SILVA (only NR);Archaea;Crenarchaeota;Thermoprotei;Sulfolobales;Sulfolobaceae;	0.0	0	211	187	0	187	24	444330	49
Primers Archaeoglobales	SILVA (only NR);Archaea;Crenarchaeota;Thermoprotei;Sulfolobales;Sulfolobaceae;Acidianus;	0.0	0	27	25	0	25	2	444492	49
Primers Archaeoglobales	SILVA (only NR);Archaea;Crenarchaeota;Thermoprotei;Sulfolobales;Sulfolobaceae;Metallosphaera;	0.0	0	46	40	0	40	6	444477	49
Primers Archaeoglobales	SILVA (only NR);Archaea;Crenarchaeota;Thermoprotei;Sulfolobales;Sulfolobaceae;Saccharolobus;	0.0	0	51	46	0	46	5	444471	49
Primers Archaeoglobales	SILVA (only NR);Archaea;Crenarchaeota;Thermoprotei;Sulfolobales;Sulfolobaceae;Stygiolobus;	0.0	0	18	18	0	18	0	444499	49
Primers Archaeoglobales	SILVA (only NR);Archaea;Crenarchaeota;Thermoprotei;Sulfolobales;Sulfolobaceae;Sulfolobus;	0.0	0	35	35	0	35	0	444482	49
Primers Archaeoglobales	SILVA (only NR);Archaea;Crenarchaeota;Thermoprotei;Sulfolobales;Sulfolobaceae;Sulfurisphaera;	0.0	0	4	4	0	4	0	444513	49
Primers Archaeoglobales	SILVA (only NR);Archaea;Crenarchaeota;Thermoprotei;Sulfolobales;Sulfolobaceae;uncultured;	0.0	0	25	15	0	15	10	444502	49
Primers Archaeoglobales	SILVA (only NR);Archaea;Crenarchaeota;Thermoprotei;Terrestrial Miscellaneous Gp(TMCG);	0.0	0	10	3	0	3	7	444514	49
Primers Archaeoglobales	SILVA (only NR);Archaea;Crenarchaeota;Thermoprotei;Thermoproteales;	0.0	0	156	110	0	110	46	444407	49
Primers Archaeoglobales	SILVA (only NR);Archaea;Crenarchaeota;Thermoprotei;Thermoproteales;Thermofilaceae;	0.0	0	46	19	0	19	27	444498	49
Primers Archaeoglobales	SILVA (only NR);Archaea;Crenarchaeota;Thermoprotei;Thermoproteales;Thermofilaceae;Thermofilum;	0.0	0	46	19	0	19	27	444498	49
Primers Archaeoglobales	SILVA (only NR);Archaea;Crenarchaeota;Thermoprotei;Thermoproteales;Thermoproteaceae;	0.0	0	110	91	0	91	19	444426	49
Primers Archaeoglobales	SILVA (only NR);Archaea;Crenarchaeota;Thermoprotei;Thermoproteales;Thermoproteaceae;Caldivirga;	0.0	0	5	4	0	4	1	444513	49
Primers Archaeoglobales	SILVA (only NR);Archaea;Crenarchaeota;Thermoprotei;Thermoproteales;Thermoproteaceae;Pyrobaculum;	0.0	0	32	25	0	25	7	444492	49
Primers Archaeoglobales	SILVA (only NR);Archaea;Crenarchaeota;Thermoprotei;Thermoproteales;Thermoproteaceae;Thermocladium;	0.0	0	7	6	0	6	1	444511	49
Primers Archaeoglobales	SILVA (only NR);Archaea;Crenarchaeota;Thermoprotei;Thermoproteales;Thermoproteaceae;Thermoproteus;	0.0	0	9	9	0	9	0	444508	49
Primers Archaeoglobales	SILVA (only NR);Archaea;Crenarchaeota;Thermoprotei;Thermoproteales;Thermoproteaceae;Vulcanisaeta;	0.0	0	31	25	0	25	6	444492	49
Primers Archaeoglobales	SILVA (only NR);Archaea;Crenarchaeota;Thermoprotei;Thermoproteales;Thermoproteaceae;uncultured;	0.0	0	18	17	0	17	1	444500	49
Primers Archaeoglobales	SILVA (only NR);Archaea;Crenarchaeota;Thermoprotei;uncultured;	0.0	0	3	1	0	1	2	444516	49
Primers Archaeoglobales	SILVA (only NR);Archaea;Euryarchaeota;	0.0	0	1993	1565	0	1565	428	442952	49
Primers Archaeoglobales	SILVA (only NR);Archaea;Euryarchaeota;Methanobacteria;	0.0	0	1500	1204	0	1204	296	443313	49
Primers Archaeoglobales	SILVA (only NR);Archaea;Euryarchaeota;Methanobacteria;Methanobacteriales;	0.0	0	1500	1204	0	1204	296	443313	49
Primers Archaeoglobales	SILVA (only NR);Archaea;Euryarchaeota;Methanobacteria;Methanobacteriales;Methanobacteriaceae;	0.0	0	1451	1178	0	1178	273	443339	49
Primers Archaeoglobales	SILVA (only NR);Archaea;Euryarchaeota;Methanobacteria;Methanobacteriales;Methanobacteriaceae;Methanobacterium;	0.0	0	216	139	0	139	77	444378	49
Primers Archaeoglobales	SILVA (only NR);Archaea;Euryarchaeota;Methanobacteria;Methanobacteriales;Methanobacteriaceae;Methanobrevibacter;	0.0	0	1030	909	0	909	121	443608	49
Primers Archaeoglobales	SILVA (only NR);Archaea;Euryarchaeota;Methanobacteria;Methanobacteriales;Methanobacteriaceae;Methanosphaera;	0.0	0	198	124	0	124	74	444393	49
Primers Archaeoglobales	SILVA (only NR);Archaea;Euryarchaeota;Methanobacteria;Methanobacteriales;Methanobacteriaceae;uncultured;	0.0	0	6	6	0	6	0	444511	49
Primers Archaeoglobales	SILVA (only NR);Archaea;Euryarchaeota;Methanobacteria;Methanobacteriales;Methanothermaceae;	0.0	0	2	2	0	2	0	444515	49
Primers Archaeoglobales	SILVA (only NR);Archaea;Euryarchaeota;Methanobacteria;Methanobacteriales;Methanothermaceae;Methanothermus;	0.0	0	2	2	0	2	0	444515	49
Primers Archaeoglobales	SILVA (only NR);Archaea;Euryarchaeota;Methanobacteria;Methanobacteriales;Methanothermobacteriaceae;	0.0	0	47	24	0	24	23	444493	49
Primers Archaeoglobales	SILVA (only NR);Archaea;Euryarchaeota;Methanobacteria;Methanobacteriales;Methanothermobacteriaceae;Methanothermobacter;	0.0	0	47	24	0	24	23	444493	49
Primers Archaeoglobales	SILVA (only NR);Archaea;Euryarchaeota;Methanococci;	0.0	0	83	58	0	58	25	444459	49
Primers Archaeoglobales	SILVA (only NR);Archaea;Euryarchaeota;Methanococci;Methanococcales;	0.0	0	83	58	0	58	25	444459	49
Primers Archaeoglobales	SILVA (only NR);Archaea;Euryarchaeota;Methanococci;Methanococcales;Methanocaldococcaceae;	0.0	0	27	19	0	19	8	444498	49
Primers Archaeoglobales	SILVA (only NR);Archaea;Euryarchaeota;Methanococci;Methanococcales;Methanocaldococcaceae;Methanocaldococcus;	0.0	0	27	19	0	19	8	444498	49
Primers Archaeoglobales	SILVA (only NR);Archaea;Euryarchaeota;Methanococci;Methanococcales;Methanococcaceae;	0.0	0	56	39	0	39	17	444478	49
Primers Archaeoglobales	SILVA (only NR);Archaea;Euryarchaeota;Methanococci;Methanococcales;Methanococcaceae;Methanococcus;	0.0	0	28	20	0	20	8	444497	49
Primers Archaeoglobales	SILVA (only NR);Archaea;Euryarchaeota;Methanococci;Methanococcales;Methanococcaceae;Methanothermococcus;	0.0	0	9	6	0	6	3	444511	49
Primers Archaeoglobales	SILVA (only NR);Archaea;Euryarchaeota;Methanococci;Methanococcales;Methanococcaceae;Methanotorris;	0.0	0	14	11	0	11	3	444506	49
Primers Archaeoglobales	SILVA (only NR);Archaea;Euryarchaeota;Methanococci;Methanococcales;Methanococcaceae;uncultured;	0.0	0	4	1	0	1	3	444516	49
Primers Archaeoglobales	SILVA (only NR);Archaea;Euryarchaeota;Methanopyri;	0.0	0	9	7	0	7	2	444510	49
Primers Archaeoglobales	SILVA (only NR);Archaea;Euryarchaeota;Methanopyri;Methanopyrales;	0.0	0	9	7	0	7	2	444510	49
Primers Archaeoglobales	SILVA (only NR);Archaea;Euryarchaeota;Methanopyri;Methanopyrales;Methanopyraceae;	0.0	0	9	7	0	7	2	444510	49
Primers Archaeoglobales	SILVA (only NR);Archaea;Euryarchaeota;Methanopyri;Methanopyrales;Methanopyraceae;Methanopyrus;	0.0	0	9	7	0	7	2	444510	49
Primers Archaeoglobales	SILVA (only NR);Archaea;Euryarchaeota;Thermococci;	0.0	0	401	296	0	296	105	444221	49
Primers Archaeoglobales	SILVA (only NR);Archaea;Euryarchaeota;Thermococci;Methanofastidiosales;	0.0	0	195	131	0	131	64	444386	49
Primers Archaeoglobales	SILVA (only NR);Archaea;Euryarchaeota;Thermococci;Methanofastidiosales;Methanofastidiosaceae;	0.0	0	60	46	0	46	14	444471	49
Primers Archaeoglobales	SILVA (only NR);Archaea;Euryarchaeota;Thermococci;Methanofastidiosales;Methanofastidiosaceae;Candidatus Methanofastidiosum;	0.0	0	60	46	0	46	14	444471	49
Primers Archaeoglobales	SILVA (only NR);Archaea;Euryarchaeota;Thermococci;Methanofastidiosales;uncultured;	0.0	0	132	85	0	85	47	444432	49
Primers Archaeoglobales	SILVA (only NR);Archaea;Euryarchaeota;Thermococci;Thermococcales;	0.0	0	206	165	0	165	41	444352	49
Primers Archaeoglobales	SILVA (only NR);Archaea;Euryarchaeota;Thermococci;Thermococcales;Thermococcaceae;	0.0	0	206	165	0	165	41	444352	49
Primers Archaeoglobales	SILVA (only NR);Archaea;Euryarchaeota;Thermococci;Thermococcales;Thermococcaceae;Palaeococcus;	0.0	0	9	7	0	7	2	444510	49
Primers Archaeoglobales	SILVA (only NR);Archaea;Euryarchaeota;Thermococci;Thermococcales;Thermococcaceae;Pyrococcus;	0.0	0	23	22	0	22	1	444495	49
Primers Archaeoglobales	SILVA (only NR);Archaea;Euryarchaeota;Thermococci;Thermococcales;Thermococcaceae;Thermococcus;	0.0	0	174	136	0	136	38	444381	49
Primers Archaeoglobales	SILVA (only NR);Archaea;Hadarchaeota;	0.0	0	300	199	0	199	101	444318	49
Primers Archaeoglobales	SILVA (only NR);Archaea;Hadarchaeota;Hadarchaeia;	0.0	0	300	199	0	199	101	444318	49
Primers Archaeoglobales	SILVA (only NR);Archaea;Hadarchaeota;Hadarchaeia;Hadarchaeales;	0.0	0	300	199	0	199	101	444318	49
Primers Archaeoglobales	SILVA (only NR);Archaea;Halobacterota;ANME-1;	0.0	0	154	118	0	118	36	444399	49
Primers Archaeoglobales	SILVA (only NR);Archaea;Halobacterota;ANME-1;ANME-1a;	0.0	0	45	30	0	30	15	444487	49
Primers Archaeoglobales	SILVA (only NR);Archaea;Halobacterota;ANME-1;ANME-1b;	0.0	0	94	74	0	74	20	444443	49
Primers Archaeoglobales	SILVA (only NR);Archaea;Halobacterota;Archaeoglobi;Archaeoglobales;Archaeoglobaceae;JdFR-20;	0.0	0	2	2	0	2	0	444515	49
Primers Archaeoglobales	SILVA (only NR);Archaea;Halobacterota;Halobacteria;	0.0	0	2624	2021	0	2021	603	442496	49
Primers Archaeoglobales	SILVA (only NR);Archaea;Halobacterota;Halobacteria;Halobacterales;	0.0	0	2624	2021	0	2021	603	442496	49
Primers Archaeoglobales	SILVA (only NR);Archaea;Halobacterota;Halobacteria;Halobacterales;Haloadaptaceae;	0.0	0	32	20	0	20	12	444497	49
Primers Archaeoglobales	SILVA (only NR);Archaea;Halobacterota;Halobacteria;Halobacterales;Haloadaptaceae;Haladaptatus;	0.0	0	32	20	0	20	12	444497	49
Primers Archaeoglobales	SILVA (only NR);Archaea;Halobacterota;Halobacteria;Halobacterales;Halobacteriaceae;	0.0	0	147	117	0	117	30	444400	49
Primers Archaeoglobales	SILVA (only NR);Archaea;Halobacterota;Halobacteria;Halobacterales;Halobacteriaceae;Halanaeroarchaeum;	0.0	0	19	13	0	13	6	444504	49
Primers Archaeoglobales	SILVA (only NR);Archaea;Halobacterota;Halobacteria;Halobacterales;Halobacteriaceae;Halarchaeum;	0.0	0	25	19	0	19	6	444498	49
Primers Archaeoglobales	SILVA (only NR);Archaea;Halobacterota;Halobacteria;Halobacterales;Halobacteriaceae;Halobacterium;	0.0	0	82	71	0	71	11	444446	49
Primers Archaeoglobales	SILVA (only NR);Archaea;Halobacterota;Halobacteria;Halobacterales;Halobacteriaceae;Halocalculus;	0.0	0	1	1	0	1	0	444516	49
Primers Archaeoglobales	SILVA (only NR);Archaea;Halobacterota;Halobacteria;Halobacterales;Halobacteriaceae;Halodesulfurarchaeum;	0.0	0	13	10	0	10	3	444507	49
Primers Archaeoglobales	SILVA (only NR);Archaea;Halobacterota;Halobacteria;Halobacterales;Halobacteriaceae;Salarchaeum;	0.0	0	3	2	0	2	1	444515	49
Primers Archaeoglobales	SILVA (only NR);Archaea;Halobacterota;Halobacteria;Halobacterales;Halobacteriaceae;uncultured;	0.0	0	2	0	0	0	2	444517	49
Primers Archaeoglobales	SILVA (only NR);Archaea;Halobacterota;Halobacteria;Halobacterales;Halococcaceae;	0.0	0	86	72	0	72	14	444445	49
Primers Archaeoglobales	SILVA (only NR);Archaea;Halobacterota;Halobacteria;Halobacterales;Halococcaceae;Halalkalicoccus;	0.0	0	14	11	0	11	3	444506	49
Primers Archaeoglobales	SILVA (only NR);Archaea;Halobacterota;Halobacteria;Halobacterales;Halococcaceae;Halococcus;	0.0	0	64	55	0	55	9	444462	49
Primers Archaeoglobales	SILVA (only NR);Archaea;Halobacterota;Halobacteria;Halobacterales;Halococcaceae;Halostella;	0.0	0	5	5	0	5	0	444512	49
Primers Archaeoglobales	SILVA (only NR);Archaea;Halobacterota;Halobacteria;Halobacterales;Halococcaceae;uncultured;	0.0	0	3	1	0	1	2	444516	49
Primers Archaeoglobales	SILVA (only NR);Archaea;Halobacterota;Halobacteria;Halobacterales;Haloferacaceae;	0.0	0	1634	1314	0	1314	320	443203	49
Primers Archaeoglobales	SILVA (only NR);Archaea;Halobacterota;Halobacteria;Halobacterales;Haloferacaceae;A07HB70;	0.0	0	17	8	0	8	9	444509	49
Primers Archaeoglobales	SILVA (only NR);Archaea;Halobacterota;Halobacteria;Halobacterales;Haloferacaceae;Candidatus Haloectosymbiotes;	0.0	0	1	1	0	1	0	444516	49
Primers Archaeoglobales	SILVA (only NR);Archaea;Halobacterota;Halobacteria;Halobacterales;Haloferacaceae;Haloarchaeobius;	0.0	0	23	16	0	16	7	444501	49
Primers Archaeoglobales	SILVA (only NR);Archaea;Halobacterota;Halobacteria;Halobacterales;Haloferacaceae;Halobaculum;	0.0	0	18	14	0	14	4	444503	49
Primers Archaeoglobales	SILVA (only NR);Archaea;Halobacterota;Halobacteria;Halobacterales;Haloferacaceae;Halobellus;	0.0	0	44	36	0	36	8	444481	49
Primers Archaeoglobales	SILVA (only NR);Archaea;Halobacterota;Halobacteria;Halobacterales;Haloferacaceae;Halobiforma;	0.0	0	14	14	0	14	0	444503	49
Primers Archaeoglobales	SILVA (only NR);Archaea;Halobacterota;Halobacteria;Halobacterales;Haloferacaceae;Haloferax;	0.0	0	113	97	0	97	16	444420	49
Primers Archaeoglobales	SILVA (only NR);Archaea;Halobacterota;Halobacteria;Halobacterales;Haloferacaceae;Halogeometricum;	0.0	0	37	25	0	25	12	444492	49
Primers Archaeoglobales	SILVA (only NR);Archaea;Halobacterota;Halobacteria;Halobacterales;Haloferacaceae;Halogranum;	0.0	0	16	12	0	12	4	444505	49
Primers Archaeoglobales	SILVA (only NR);Archaea;Halobacterota;Halobacteria;Halobacterales;Haloferacaceae;Halohasta;	0.0	0	18	14	0	14	4	444503	49
Primers Archaeoglobales	SILVA (only NR);Archaea;Halobacterota;Halobacteria;Halobacterales;Haloferacaceae;Halolamina;	0.0	0	68	41	0	41	27	444476	49
Primers Archaeoglobales	SILVA (only NR);Archaea;Halobacterota;Halobacteria;Halobacterales;Haloferacaceae;Halonotius;	0.0	0	98	84	0	84	14	444433	49
Primers Archaeoglobales	SILVA (only NR);Archaea;Halobacterota;Halobacteria;Halobacterales;Haloferacaceae;Haloparvum;	0.0	0	38	34	0	34	4	444483	49
Primers Archaeoglobales	SILVA (only NR);Archaea;Halobacterota;Halobacteria;Halobacterales;Haloferacaceae;Halopelagius;	0.0	0	8	6	0	6	2	444511	49
Primers Archaeoglobales	SILVA (only NR);Archaea;Halobacterota;Halobacteria;Halobacterales;Haloferacaceae;Halopenitus;	0.0	0	7	7	0	7	0	444510	49
Primers Archaeoglobales	SILVA (only NR);Archaea;Halobacterota;Halobacteria;Halobacterales;Haloferacaceae;Halopiger;	0.0	0	25	24	0	24	1	444493	49
Primers Archaeoglobales	SILVA (only NR);Archaea;Halobacterota;Halobacteria;Halobacterales;Haloferacaceae;Haloplanus;	0.0	0	44	32	0	32	12	444485	49
Primers Archaeoglobales	SILVA (only NR);Archaea;Halobacterota;Halobacteria;Halobacterales;Haloferacaceae;Haloquadratum;	0.0	0	70	50	0	50	20	444467	49
Primers Archaeoglobales	SILVA (only NR);Archaea;Halobacterota;Halobacteria;Halobacterales;Haloferacaceae;Halorubellus;	0.0	0	16	9	0	9	7	444508	49
Primers Archaeoglobales	SILVA (only NR);Archaea;Halobacterota;Halobacteria;Halobacterales;Haloferacaceae;Halorubrum;	0.0	0	345	305	0	305	40	444212	49
Primers Archaeoglobales	SILVA (only NR);Archaea;Halobacterota;Halobacteria;Halobacterales;Haloferacaceae;Halorussus;	0.0	0	33	22	0	22	11	444495	49
Primers Archaeoglobales	SILVA (only NR);Archaea;Halobacterota;Halobacteria;Halobacterales;Haloferacaceae;Halostagnicola;	0.0	0	17	15	0	15	2	444502	49
Primers Archaeoglobales	SILVA (only NR);Archaea;Halobacterota;Halobacteria;Halobacterales;Haloferacaceae;Haloterrigena;	0.0	0	123	110	0	110	13	444407	49
Primers Archaeoglobales	SILVA (only NR);Archaea;Halobacterota;Halobacteria;Halobacterales;Haloferacaceae;Halovarius;	0.0	0	1	1	0	1	0	444516	49
Primers Archaeoglobales	SILVA (only NR);Archaea;Halobacterota;Halobacteria;Halobacterales;Haloferacaceae;Halovenus;	0.0	0	22	20	0	20	2	444497	49
Primers Archaeoglobales	SILVA (only NR);Archaea;Halobacterota;Halobacteria;Halobacterales;Haloferacaceae;Halovivax;	0.0	0	19	14	0	14	5	444503	49
Primers Archaeoglobales	SILVA (only NR);Archaea;Halobacterota;Halobacteria;Halobacterales;Haloferacaceae;Natrialba;	0.0	0	47	41	0	41	6	444476	49
Primers Archaeoglobales	SILVA (only NR);Archaea;Halobacterota;Halobacteria;Halobacterales;Haloferacaceae;Natribaculum;	0.0	0	2	2	0	2	0	444515	49
Primers Archaeoglobales	SILVA (only NR);Archaea;Halobacterota;Halobacteria;Halobacterales;Haloferacaceae;Natrinema;	0.0	0	29	28	0	28	1	444489	49
Primers Archaeoglobales	SILVA (only NR);Archaea;Halobacterota;Halobacteria;Halobacterales;Haloferacaceae;Natronoarchaeum;	0.0	0	26	22	0	22	4	444495	49
Primers Archaeoglobales	SILVA (only NR);Archaea;Halobacterota;Halobacteria;Halobacterales;Haloferacaceae;Natronobacterium;	0.0	0	10	8	0	8	2	444509	49
Primers Archaeoglobales	SILVA (only NR);Archaea;Halobacterota;Halobacteria;Halobacterales;Haloferacaceae;Natronococcus;	0.0	0	38	31	0	31	7	444486	49
Primers Archaeoglobales	SILVA (only NR);Archaea;Halobacterota;Halobacteria;Halobacterales;Haloferacaceae;Natronolimnobius;	0.0	0	12	12	0	12	0	444505	49
Primers Archaeoglobales	SILVA (only NR);Archaea;Halobacterota;Halobacteria;Halobacterales;Haloferacaceae;Natronorubrum;	0.0	0	43	35	0	35	8	444482	49
Primers Archaeoglobales	SILVA (only NR);Archaea;Halobacterota;Halobacteria;Halobacterales;Haloferacaceae;Salinarchaeum;	0.0	0	17	15	0	15	2	444502	49
Primers Archaeoglobales	SILVA (only NR);Archaea;Halobacterota;Halobacteria;Halobacterales;Haloferacaceae;Salinigranum;	0.0	0	19	14	0	14	5	444503	49
Primers Archaeoglobales	SILVA (only NR);Archaea;Halobacterota;Halobacteria;Halobacterales;Haloferacaceae;Saliphagus;	0.0	0	5	4	0	4	1	444513	49
Primers Archaeoglobales	SILVA (only NR);Archaea;Halobacterota;Halobacteria;Halobacterales;Haloferacaceae;uncultured;	0.0	0	116	64	0	64	52	444453	49
Primers Archaeoglobales	SILVA (only NR);Archaea;Halobacterota;Halobacteria;Halobacterales;Halomicrobiaceae;	0.0	0	641	440	0	440	201	444077	49
Primers Archaeoglobales	SILVA (only NR);Archaea;Halobacterota;Halobacteria;Halobacterales;Halomicrobiaceae;Candidatus Halobonum;	0.0	0	19	4	0	4	15	444513	49
Primers Archaeoglobales	SILVA (only NR);Archaea;Halobacterota;Halobacteria;Halobacterales;Halomicrobiaceae;Halapricum;	0.0	0	50	31	0	31	19	444486	49
Primers Archaeoglobales	SILVA (only NR);Archaea;Halobacterota;Halobacteria;Halobacterales;Halomicrobiaceae;Haloarcula;	0.0	0	214	192	0	192	22	444325	49
Primers Archaeoglobales	SILVA (only NR);Archaea;Halobacterota;Halobacteria;Halobacterales;Halomicrobiaceae;Halomarina;	0.0	0	21	12	0	12	9	444505	49
Primers Archaeoglobales	SILVA (only NR);Archaea;Halobacterota;Halobacteria;Halobacterales;Halomicrobiaceae;Halomicroarcula;	0.0	0	40	34	0	34	6	444483	49
Primers Archaeoglobales	SILVA (only NR);Archaea;Halobacterota;Halobacteria;Halobacterales;Halomicrobiaceae;Halomicrobium;	0.0	0	64	40	0	40	24	444477	49
Primers Archaeoglobales	SILVA (only NR);Archaea;Halobacterota;Halobacteria;Halobacterales;Halomicrobiaceae;Halorhabdus;	0.0	0	20	17	0	17	3	444500	49
Primers Archaeoglobales	SILVA (only NR);Archaea;Halobacterota;Halobacteria;Halobacterales;Halomicrobiaceae;Halorientalis;	0.0	0	18	12	0	12	6	444505	49
Primers Archaeoglobales	SILVA (only NR);Archaea;Halobacterota;Halobacteria;Halobacterales;Halomicrobiaceae;Halosiccatus;	0.0	0	3	3	0	3	0	444514	49
Primers Archaeoglobales	SILVA (only NR);Archaea;Halobacterota;Halobacteria;Halobacterales;Halomicrobiaceae;Halosimplex;	0.0	0	38	32	0	32	6	444485	49
Primers Archaeoglobales	SILVA (only NR);Archaea;Halobacterota;Halobacteria;Halobacterales;Halomicrobiaceae;Natronomonas;	0.0	0	79	41	0	41	38	444476	49
Primers Archaeoglobales	SILVA (only NR);Archaea;Halobacterota;Halobacteria;Halobacterales;Halomicrobiaceae;Salinirubrum;	0.0	0	4	3	0	3	1	444514	49
Primers Archaeoglobales	SILVA (only NR);Archaea;Halobacterota;Halobacteria;Halobacterales;Halomicrobiaceae;uncultured;	0.0	0	64	16	0	16	48	444501	49
Primers Archaeoglobales	SILVA (only NR);Archaea;Halobacterota;Halobacteria;Halobacterales;J07HX5;	0.0	0	3	3	0	3	0	444514	49
Primers Archaeoglobales	SILVA (only NR);Archaea;Halobacterota;Halobacteria;Halobacterales;uncultured;	0.0	0	77	52	0	52	25	444465	49
Primers Archaeoglobales	SILVA (only NR);Archaea;Halobacterota;Methanocellia;	0.0	0	101	45	0	45	56	444472	49
Primers Archaeoglobales	SILVA (only NR);Archaea;Halobacterota;Methanocellia;Methanocellales;	0.0	0	101	45	0	45	56	444472	49
Primers Archaeoglobales	SILVA (only NR);Archaea;Halobacterota;Methanocellia;Methanocellales;Methanocellaceae;	0.0	0	83	34	0	34	49	444483	49
Primers Archaeoglobales	SILVA (only NR);Archaea;Halobacterota;Methanocellia;Methanocellales;Methanocellaceae;Methanocella;	0.0	0	49	22	0	22	27	444495	49
Primers Archaeoglobales	SILVA (only NR);Archaea;Halobacterota;Methanocellia;Methanocellales;Methanocellaceae;Rice Cluster I;	0.0	0	33	12	0	12	21	444505	49
Primers Archaeoglobales	SILVA (only NR);Archaea;Halobacterota;Methanocellia;Methanocellales;uncultured;	0.0	0	18	11	0	11	7	444506	49
Primers Archaeoglobales	SILVA (only NR);Archaea;Halobacterota;Methanomicrobia;	0.0	0	891	564	0	564	327	443953	49
Primers Archaeoglobales	SILVA (only NR);Archaea;Halobacterota;Methanomicrobia;Methanomicrobiales;	0.0	0	891	564	0	564	327	443953	49
Primers Archaeoglobales	SILVA (only NR);Archaea;Halobacterota;Methanomicrobia;Methanomicrobiales;Methanocorpusculaceae;	0.0	0	79	54	0	54	25	444463	49
Primers Archaeoglobales	SILVA (only NR);Archaea;Halobacterota;Methanomicrobia;Methanomicrobiales;Methanocorpusculaceae;Methanocalculus;	0.0	0	34	28	0	28	6	444489	49
Primers Archaeoglobales	SILVA (only NR);Archaea;Halobacterota;Methanomicrobia;Methanomicrobiales;Methanocorpusculaceae;Methanocorpusculum;	0.0	0	45	26	0	26	19	444491	49
Primers Archaeoglobales	SILVA (only NR);Archaea;Halobacterota;Methanomicrobia;Methanomicrobiales;Methanomicrobiaceae;	0.0	0	368	227	0	227	141	444290	49
Primers Archaeoglobales	SILVA (only NR);Archaea;Halobacterota;Methanomicrobia;Methanomicrobiales;Methanomicrobiaceae;Methanoculleus;	0.0	0	204	129	0	129	75	444388	49
Primers Archaeoglobales	SILVA (only NR);Archaea;Halobacterota;Methanomicrobia;Methanomicrobiales;Methanomicrobiaceae;Methanofollis;	0.0	0	22	15	0	15	7	444502	49
Primers Archaeoglobales	SILVA (only NR);Archaea;Halobacterota;Methanomicrobia;Methanomicrobiales;Methanomicrobiaceae;Methanogenium;	0.0	0	32	19	0	19	13	444498	49
Primers Archaeoglobales	SILVA (only NR);Archaea;Halobacterota;Methanomicrobia;Methanomicrobiales;Methanomicrobiaceae;Methanolacinia;	0.0	0	6	4	0	4	2	444513	49
Primers Archaeoglobales	SILVA (only NR);Archaea;Halobacterota;Methanomicrobia;Methanomicrobiales;Methanomicrobiaceae;Methanomicrobium;	0.0	0	39	18	0	18	21	444499	49
Primers Archaeoglobales	SILVA (only NR);Archaea;Halobacterota;Methanomicrobia;Methanomicrobiales;Methanomicrobiaceae;Methanoplanus;	0.0	0	5	5	0	5	0	444512	49
Primers Archaeoglobales	SILVA (only NR);Archaea;Halobacterota;Methanomicrobia;Methanomicrobiales;Methanomicrobiaceae;SDB;	0.0	0	2	2	0	2	0	444515	49
Primers Archaeoglobales	SILVA (only NR);Archaea;Halobacterota;Methanomicrobia;Methanomicrobiales;Methanomicrobiaceae;uncultured;	0.0	0	54	32	0	32	22	444485	49
Primers Archaeoglobales	SILVA (only NR);Archaea;Halobacterota;Methanomicrobia;Methanomicrobiales;Methanoregulaceae;	0.0	0	289	170	0	170	119	444347	49
Primers Archaeoglobales	SILVA (only NR);Archaea;Halobacterota;Methanomicrobia;Methanomicrobiales;Methanoregulaceae;Methanolinea;	0.0	0	99	45	0	45	54	444472	49
Primers Archaeoglobales	SILVA (only NR);Archaea;Halobacterota;Methanomicrobia;Methanomicrobiales;Methanoregulaceae;Methanoregula;	0.0	0	186	122	0	122	64	444395	49
Primers Archaeoglobales	SILVA (only NR);Archaea;Halobacterota;Methanomicrobia;Methanomicrobiales;Methanoregulaceae;Methanosphaerula;	0.0	0	4	3	0	3	1	444514	49
Primers Archaeoglobales	SILVA (only NR);Archaea;Halobacterota;Methanomicrobia;Methanomicrobiales;Methanospirillaceae;	0.0	0	115	89	0	89	26	444428	49
Primers Archaeoglobales	SILVA (only NR);Archaea;Halobacterota;Methanomicrobia;Methanomicrobiales;Methanospirillaceae;Methanospirillum;	0.0	0	115	89	0	89	26	444428	49
Primers Archaeoglobales	SILVA (only NR);Archaea;Halobacterota;Methanomicrobia;Methanomicrobiales;Rice Cluster II;	0.0	0	18	7	0	7	11	444510	49
Primers Archaeoglobales	SILVA (only NR);Archaea;Halobacterota;Methanomicrobia;Methanomicrobiales;uncultured;	0.0	0	20	15	0	15	5	444502	49
Primers Archaeoglobales	SILVA (only NR);Archaea;Halobacterota;Methanonatronarchaeia;	0.0	0	15	14	0	14	1	444503	49
Primers Archaeoglobales	SILVA (only NR);Archaea;Halobacterota;Methanonatronarchaeia;Methanonatronaechaeales;	0.0	0	15	14	0	14	1	444503	49
Primers Archaeoglobales	SILVA (only NR);Archaea;Halobacterota;Methanonatronarchaeia;Methanonatronaechaeales;Methanonatronarchaeaceae;	0.0	0	15	14	0	14	1	444503	49
Primers Archaeoglobales	SILVA (only NR);Archaea;Halobacterota;Methanosarcinia;	0.0	0	1470	914	0	914	556	443603	49
Primers Archaeoglobales	SILVA (only NR);Archaea;Halobacterota;Methanosarcinia;Methanosarciniales;	0.0	0	1470	914	0	914	556	443603	49
Primers Archaeoglobales	SILVA (only NR);Archaea;Halobacterota;Methanosarcinia;Methanosarciniales;ANME-2a-2b;	0.0	0	111	81	0	81	30	444436	49
Primers Archaeoglobales	SILVA (only NR);Archaea;Halobacterota;Methanosarcinia;Methanosarciniales;ANME-2a-2b;ANME-2b;	0.0	0	11	9	0	9	2	444508	49
Primers Archaeoglobales	SILVA (only NR);Archaea;Halobacterota;Methanosarcinia;Methanosarciniales;ANME-2c;	0.0	0	86	60	0	60	26	444457	49
Primers Archaeoglobales	SILVA (only NR);Archaea;Halobacterota;Methanosarcinia;Methanosarciniales;Methanoperedenaceae;	0.0	0	117	66	0	66	51	444451	49
Primers Archaeoglobales	SILVA (only NR);Archaea;Halobacterota;Methanosarcinia;Methanosarciniales;Methanoperedenaceae;Candidatus Methanoperedens;	0.0	0	87	43	0	43	44	444474	49
Primers Archaeoglobales	SILVA (only NR);Archaea;Halobacterota;Methanosarcinia;Methanosarciniales;Methanosaetaceae;	0.0	0	564	304	0	304	260	444213	49
Primers Archaeoglobales	SILVA (only NR);Archaea;Halobacterota;Methanosarcinia;Methanosarciniales;Methanosaetaceae;Methanosaeta;	0.0	0	564	304	0	304	260	444213	49
Primers Archaeoglobales	SILVA (only NR);Archaea;Halobacterota;Methanosarcinia;Methanosarciniales;Methanosarcinaceae;	0.0	0	555	376	0	376	179	444141	49
Primers Archaeoglobales	SILVA (only NR);Archaea;Halobacterota;Methanosarcinia;Methanosarciniales;Methanosarcinaceae;ANME-3;	0.0	0	46	34	0	34	12	444483	49
Primers Archaeoglobales	SILVA (only NR);Archaea;Halobacterota;Methanosarcinia;Methanosarciniales;Methanosarcinaceae;Methanimicrococcus;	0.0	0	34	26	0	26	8	444491	49
Primers Archaeoglobales	SILVA (only NR);Archaea;Halobacterota;Methanosarcinia;Methanosarciniales;Methanosarcinaceae;Methanococcoides;	0.0	0	45	40	0	40	5	444477	49
Primers Archaeoglobales	SILVA (only NR);Archaea;Halobacterota;Methanosarcinia;Methanosarciniales;Methanosarcinaceae;Methanohalobium;	0.0	0	4	3	0	3	1	444514	49
Primers Archaeoglobales	SILVA (only NR);Archaea;Halobacterota;Methanosarcinia;Methanosarciniales;Methanosarcinaceae;Methanohalophilus;	0.0	0	39	24	0	24	15	444493	49
Primers Archaeoglobales	SILVA (only NR);Archaea;Halobacterota;Methanosarcinia;Methanosarciniales;Methanosarcinaceae;Methanolobus;	0.0	0	66	46	0	46	20	444471	49
Primers Archaeoglobales	SILVA (only NR);Archaea;Halobacterota;Methanosarcinia;Methanosarciniales;Methanosarcinaceae;Methanomethylovorans;	0.0	0	49	17	0	17	32	444500	49
Primers Archaeoglobales	SILVA (only NR);Archaea;Halobacterota;Methanosarcinia;Methanosarciniales;Methanosarcinaceae;Methanosalsum;	0.0	0	3	3	0	3	0	444514	49
Primers Archaeoglobales	SILVA (only NR);Archaea;Halobacterota;Methanosarcinia;Methanosarciniales;Methanosarcinaceae;Methanosarcina;	0.0	0	251	174	0	174	77	444343	49
Primers Archaeoglobales	SILVA (only NR);Archaea;Halobacterota;Methanosarcinia;Methanosarciniales;Methanosarcinaceae;uncultured;	0.0	0	18	9	0	9	9	444508	49
Primers Archaeoglobales	SILVA (only NR);Archaea;Halobacterota;Methanosarcinia;Methanosarciniales;Methermicoccaceae;	0.0	0	5	5	0	5	0	444512	49
Primers Archaeoglobales	SILVA (only NR);Archaea;Halobacterota;Methanosarcinia;Methanosarciniales;Methermicoccaceae;Methermicoccus;	0.0	0	4	4	0	4	0	444513	49
Primers Archaeoglobales	SILVA (only NR);Archaea;Halobacterota;Methanosarcinia;Methanosarciniales;Syntrophoarchaeaceae;	0.0	0	28	22	0	22	6	444495	49
Primers Archaeoglobales	SILVA (only NR);Archaea;Halobacterota;Methanosarcinia;Methanosarciniales;Syntrophoarchaeaceae;Candidatus Syntrophoarchaeum;	0.0	0	4	4	0	4	0	444513	49
Primers Archaeoglobales	SILVA (only NR);Archaea;Halobacterota;uncultured;	0.0	0	17	14	0	14	3	444503	49
Primers Archaeoglobales	SILVA (only NR);Archaea;Hydrothermarchaeota;	0.0	0	212	109	0	109	103	444408	49
Primers Archaeoglobales	SILVA (only NR);Archaea;Hydrothermarchaeota;Hydrothermarchaeia;	0.0	0	212	109	0	109	103	444408	49
Primers Archaeoglobales	SILVA (only NR);Archaea;Hydrothermarchaeota;Hydrothermarchaeia;Hydrothermarchaeales;	0.0	0	212	109	0	109	103	444408	49
Primers Archaeoglobales	SILVA (only NR);Archaea;Iainarchaeota;	0.0	0	46	29	0	29	17	444488	49
Primers Archaeoglobales	SILVA (only NR);Archaea;Iainarchaeota;Iainarchaeia;	0.0	0	46	29	0	29	17	444488	49
Primers Archaeoglobales	SILVA (only NR);Archaea;Iainarchaeota;Iainarchaeia;Iainarchaeales;	0.0	0	46	29	0	29	17	444488	49
Primers Archaeoglobales	SILVA (only NR);Archaea;Iainarchaeota;Iainarchaeia;Iainarchaeales;Candidatus Iainarchaeum;	0.0	0	15	13	0	13	2	444504	49
Primers Archaeoglobales	SILVA (only NR);Archaea;Korarchaeota;	0.0	0	62	38	0	38	24	444479	49
Primers Archaeoglobales	SILVA (only NR);Archaea;Korarchaeota;Korarchaeia;	0.0	0	62	38	0	38	24	444479	49
Primers Archaeoglobales	SILVA (only NR);Archaea;Korarchaeota;Korarchaeia;Korarchaeales;	0.0	0	62	38	0	38	24	444479	49
Primers Archaeoglobales	SILVA (only NR);Archaea;Korarchaeota;Korarchaeia;Korarchaeales;Korarchaeaceae;	0.0	0	62	38	0	38	24	444479	49
Primers Archaeoglobales	SILVA (only NR);Archaea;Korarchaeota;Korarchaeia;Korarchaeales;Korarchaeaceae;Candidatus Korarchaeum;	0.0	0	62	38	0	38	24	444479	49
Primers Archaeoglobales	SILVA (only NR);Archaea;Micrarchaeota;	0.0	0	88	50	0	50	38	444467	49
Primers Archaeoglobales	SILVA (only NR);Archaea;Micrarchaeota;Micrarchaeia;	0.0	0	88	50	0	50	38	444467	49
Primers Archaeoglobales	SILVA (only NR);Archaea;Micrarchaeota;Micrarchaeia;Micrarchaeales;	0.0	0	88	50	0	50	38	444467	49
Primers Archaeoglobales	SILVA (only NR);Archaea;Micrarchaeota;Micrarchaeia;Micrarchaeales;CG1-02-32-21;	0.0	0	12	12	0	12	0	444505	49
Primers Archaeoglobales	SILVA (only NR);Archaea;Micrarchaeota;Micrarchaeia;Micrarchaeales;Candidatus Micrarchaeum;	0.0	0	10	7	0	7	3	444510	49
Primers Archaeoglobales	SILVA (only NR);Archaea;Nanoarchaeota;	0.0	0	550	483	0	483	67	444034	49
Primers Archaeoglobales	SILVA (only NR);Archaea;Nanoarchaeota;Nanoarchaeia;	0.0	0	550	483	0	483	67	444034	49
Primers Archaeoglobales	SILVA (only NR);Archaea;Nanoarchaeota;Nanoarchaeia;Nanoarchaeales;	0.0	0	40	40	0	40	0	444477	49
Primers Archaeoglobales	SILVA (only NR);Archaea;Nanoarchaeota;Nanoarchaeia;Nanoarchaeales;Nanoarchaeaceae;	0.0	0	22	22	0	22	0	444495	49
Primers Archaeoglobales	SILVA (only NR);Archaea;Nanoarchaeota;Nanoarchaeia;Nanoarchaeales;Nanoarchaeaceae;Nanoarchaeum;	0.0	0	22	22	0	22	0	444495	49
Primers Archaeoglobales	SILVA (only NR);Archaea;Nanoarchaeota;Nanoarchaeia;Nanoarchaeales;Nanopusillaceae;	0.0	0	18	18	0	18	0	444499	49
Primers Archaeoglobales	SILVA (only NR);Archaea;Nanoarchaeota;Nanoarchaeia;Nanoarchaeales;Nanopusillaceae;Candidatus Nanobsidianus;	0.0	0	11	11	0	11	0	444506	49
Primers Archaeoglobales	SILVA (only NR);Archaea;Nanoarchaeota;Nanoarchaeia;Nanoarchaeales;Nanopusillaceae;Candidatus Nanopusillus;	0.0	0	7	7	0	7	0	444510	49
Primers Archaeoglobales	SILVA (only NR);Archaea;Nanoarchaeota;Nanoarchaeia;Woesearchaeales;	0.0	0	510	443	0	443	67	444074	49
Primers Archaeoglobales	SILVA (only NR);Archaea;Nanoarchaeota;Nanoarchaeia;Woesearchaeales;CG1-02-57-44;	0.0	0	10	7	0	7	3	444510	49
Primers Archaeoglobales	SILVA (only NR);Archaea;Nanoarchaeota;Nanoarchaeia;Woesearchaeales;GW2011;	0.0	0	32	27	0	27	5	444490	49
Primers Archaeoglobales	SILVA (only NR);Archaea;Nanoarchaeota;Nanoarchaeia;Woesearchaeales;GW2011;AR15;	0.0	0	28	23	0	23	5	444494	49
Primers Archaeoglobales	SILVA (only NR);Archaea;Nanoarchaeota;Nanoarchaeia;Woesearchaeales;GW2011;AR20;	0.0	0	4	4	0	4	0	444513	49
Primers Archaeoglobales	SILVA (only NR);Archaea;Nanoarchaeota;Nanoarchaeia;Woesearchaeales;GW2011_GWC1_47_15;	0.0	0	6	3	0	3	3	444514	49
Primers Archaeoglobales	SILVA (only NR);Archaea;Nanoarchaeota;Nanoarchaeia;Woesearchaeales;SCGC AAA011-D5;	0.0	0	17	13	0	13	4	444504	49
Primers Archaeoglobales	SILVA (only NR);Archaea;Nanoarchaeota;Nanoarchaeia;Woesearchaeales;SCGC AAA286-E23;	0.0	0	6	6	0	6	0	444511	49
Primers Archaeoglobales	SILVA (only NR);Archaea;Nanohaloarchaeota;	0.0	0	34	21	0	21	13	444496	49
Primers Archaeoglobales	SILVA (only NR);Archaea;Nanohaloarchaeota;Nanosalinia;	0.0	0	34	21	0	21	13	444496	49
Primers Archaeoglobales	SILVA (only NR);Archaea;Nanohaloarchaeota;Nanosalinia;Nanosalinales;	0.0	0	34	21	0	21	13	444496	49
Primers Archaeoglobales	SILVA (only NR);Archaea;Nanohaloarchaeota;Nanosalinia;Nanosalinales;Nanosalinaceae;	0.0	0	34	21	0	21	13	444496	49
Primers Archaeoglobales	SILVA (only NR);Archaea;Nanohaloarchaeota;Nanosalinia;Nanosalinales;Nanosalinaceae;Candidatus Haloredivivus;	0.0	0	18	11	0	11	7	444506	49
Primers Archaeoglobales	SILVA (only NR);Archaea;Nanohaloarchaeota;Nanosalinia;Nanosalinales;Nanosalinaceae;Candidatus Nanosalinarum;	0.0	0	6	3	0	3	3	444514	49
Primers Archaeoglobales	SILVA (only NR);Archaea;Thermoplasmatota;	0.0	0	2896	1585	0	1585	1311	442932	49
Primers Archaeoglobales	SILVA (only NR);Archaea;Thermoplasmatota;Thermoplasmata;	0.0	0	2819	1560	0	1560	1259	442957	49
Primers Archaeoglobales	SILVA (only NR);Archaea;Thermoplasmatota;Thermoplasmata;A10;	0.0	0	29	24	0	24	5	444493	49
Primers Archaeoglobales	SILVA (only NR);Archaea;Thermoplasmatota;Thermoplasmata;Acidiprofundales;	0.0	0	35	23	0	23	12	444494	49
Primers Archaeoglobales	SILVA (only NR);Archaea;Thermoplasmatota;Thermoplasmata;Acidiprofundales;Aciduliprofundaceae;	0.0	0	35	23	0	23	12	444494	49
Primers Archaeoglobales	SILVA (only NR);Archaea;Thermoplasmatota;Thermoplasmata;Acidiprofundales;Aciduliprofundaceae;Aciduliprofundum;	0.0	0	32	20	0	20	12	444497	49
Primers Archaeoglobales	SILVA (only NR);Archaea;Thermoplasmatota;Thermoplasmata;Acidiprofundales;Aciduliprofundaceae;JdFR-45;	0.0	0	3	3	0	3	0	444514	49
Primers Archaeoglobales	SILVA (only NR);Archaea;Thermoplasmatota;Thermoplasmata;BSLdp215;	0.0	0	25	21	0	21	4	444496	49
Primers Archaeoglobales	SILVA (only NR);Archaea;Thermoplasmatota;Thermoplasmata;JdFR-43;	0.0	0	44	17	0	17	27	444500	49
Primers Archaeoglobales	SILVA (only NR);Archaea;Thermoplasmatota;Thermoplasmata;Marine Benthic Group D and DHVEG-1;	0.0	0	765	423	0	423	342	444094	49
Primers Archaeoglobales	SILVA (only NR);Archaea;Thermoplasmatota;Thermoplasmata;Marine Group II;	0.0	0	574	271	0	271	303	444246	49
Primers Archaeoglobales	SILVA (only NR);Archaea;Thermoplasmatota;Thermoplasmata;Marine Group III;	0.0	0	282	58	0	58	224	444459	49
Primers Archaeoglobales	SILVA (only NR);Archaea;Thermoplasmatota;Thermoplasmata;Methanomassiliicoccales;	0.0	0	495	412	0	412	83	444105	49
Primers Archaeoglobales	SILVA (only NR);Archaea;Thermoplasmatota;Thermoplasmata;Methanomassiliicoccales;Methanomassiliicoccaceae;	0.0	0	62	37	0	37	25	444480	49
Primers Archaeoglobales	SILVA (only NR);Archaea;Thermoplasmatota;Thermoplasmata;Methanomassiliicoccales;Methanomassiliicoccaceae;Methanomassiliicoccus;	0.0	0	20	12	0	12	8	444505	49
Primers Archaeoglobales	SILVA (only NR);Archaea;Thermoplasmatota;Thermoplasmata;Methanomassiliicoccales;Methanomassiliicoccaceae;uncultured;	0.0	0	42	25	0	25	17	444492	49
Primers Archaeoglobales	SILVA (only NR);Archaea;Thermoplasmatota;Thermoplasmata;Methanomassiliicoccales;Methanomethylophilaceae;	0.0	0	347	328	0	328	19	444189	49
Primers Archaeoglobales	SILVA (only NR);Archaea;Thermoplasmatota;Thermoplasmata;Methanomassiliicoccales;Methanomethylophilaceae;Candidatus Methanogranum;	0.0	0	7	4	0	4	3	444513	49
Primers Archaeoglobales	SILVA (only NR);Archaea;Thermoplasmatota;Thermoplasmata;Methanomassiliicoccales;Methanomethylophilaceae;Candidatus Methanomethylophilus;	0.0	0	71	70	0	70	1	444447	49
Primers Archaeoglobales	SILVA (only NR);Archaea;Thermoplasmatota;Thermoplasmata;Methanomassiliicoccales;Methanomethylophilaceae;Candidatus Methanoplasma;	0.0	0	29	28	0	28	1	444489	49
Primers Archaeoglobales	SILVA (only NR);Archaea;Thermoplasmatota;Thermoplasmata;Methanomassiliicoccales;Methanomethylophilaceae;RumEn M2;	0.0	0	13	13	0	13	0	444504	49
Primers Archaeoglobales	SILVA (only NR);Archaea;Thermoplasmatota;Thermoplasmata;Methanomassiliicoccales;Methanomethylophilaceae;uncultured;	0.0	0	224	212	0	212	12	444305	49
Primers Archaeoglobales	SILVA (only NR);Archaea;Thermoplasmatota;Thermoplasmata;Methanomassiliicoccales;uncultured;	0.0	0	86	47	0	47	39	444470	49
Primers Archaeoglobales	SILVA (only NR);Archaea;Thermoplasmatota;Thermoplasmata;SG8-5;	0.0	0	63	42	0	42	21	444475	49
Primers Archaeoglobales	SILVA (only NR);Archaea;Thermoplasmatota;Thermoplasmata;Thermoplasmatales;	0.0	0	161	79	0	79	82	444438	49
Primers Archaeoglobales	SILVA (only NR);Archaea;Thermoplasmatota;Thermoplasmata;Thermoplasmatales;Ferroplasmaceae;	0.0	0	69	24	0	24	45	444493	49
Primers Archaeoglobales	SILVA (only NR);Archaea;Thermoplasmatota;Thermoplasmata;Thermoplasmatales;Ferroplasmaceae;Acidiplasma;	0.0	0	8	8	0	8	0	444509	49
Primers Archaeoglobales	SILVA (only NR);Archaea;Thermoplasmatota;Thermoplasmata;Thermoplasmatales;Ferroplasmaceae;Ferroplasma;	0.0	0	38	12	0	12	26	444505	49
Primers Archaeoglobales	SILVA (only NR);Archaea;Thermoplasmatota;Thermoplasmata;Thermoplasmatales;Ferroplasmaceae;uncultured;	0.0	0	15	2	0	2	13	444515	49
Primers Archaeoglobales	SILVA (only NR);Archaea;Thermoplasmatota;Thermoplasmata;Thermoplasmatales;Picrophilaceae;	0.0	0	2	2	0	2	0	444515	49
Primers Archaeoglobales	SILVA (only NR);Archaea;Thermoplasmatota;Thermoplasmata;Thermoplasmatales;Picrophilaceae;Picrophilus;	0.0	0	2	2	0	2	0	444515	49
Primers Archaeoglobales	SILVA (only NR);Archaea;Thermoplasmatota;Thermoplasmata;Thermoplasmatales;Thermogymnomonas;	0.0	0	1	1	0	1	0	444516	49
Primers Archaeoglobales	SILVA (only NR);Archaea;Thermoplasmatota;Thermoplasmata;Thermoplasmatales;Thermoplasmataceae;	0.0	0	89	52	0	52	37	444465	49
Primers Archaeoglobales	SILVA (only NR);Archaea;Thermoplasmatota;Thermoplasmata;Thermoplasmatales;Thermoplasmataceae;A-plasma;	0.0	0	14	10	0	10	4	444507	49
Primers Archaeoglobales	SILVA (only NR);Archaea;Thermoplasmatota;Thermoplasmata;Thermoplasmatales;Thermoplasmataceae;Cuniculiplasma;	0.0	0	12	7	0	7	5	444510	49
Primers Archaeoglobales	SILVA (only NR);Archaea;Thermoplasmatota;Thermoplasmata;Thermoplasmatales;Thermoplasmataceae;E-plasma;	0.0	0	10	3	0	3	7	444514	49
Primers Archaeoglobales	SILVA (only NR);Archaea;Thermoplasmatota;Thermoplasmata;Thermoplasmatales;Thermoplasmataceae;Thermoplasma;	0.0	0	11	11	0	11	0	444506	49
Primers Archaeoglobales	SILVA (only NR);Archaea;Thermoplasmatota;Thermoplasmata;Thermoplasmatales;Thermoplasmataceae;uncultured;	0.0	0	39	19	0	19	20	444498	49
Primers Archaeoglobales	SILVA (only NR);Archaea;Thermoplasmatota;Thermoplasmata;uncultured;	0.0	0	345	190	0	190	155	444327	49
Primers Archaeoglobales	SILVA (only NR);Archaea;Thermoplasmatota;uncultured;	0.0	0	76	25	0	25	51	444492	49
Primers Archaeoglobales	SILVA (only NR);Archaea;uncultured;	0.0	0	8	5	0	5	3	444512	49
Primers Archaeoglobales	SILVA (only NR);Bacteria;	0.0	0	381535	378444	0	378444	3091	66073	49
Primers Archaeoglobales	SILVA (only NR);Bacteria;10bav-F6;	0.0	0	6	6	0	6	0	444511	49
Primers Archaeoglobales	SILVA (only NR);Bacteria;Abditibacteriota;	0.0	0	162	161	0	161	1	444356	49
Primers Archaeoglobales	SILVA (only NR);Bacteria;Abditibacteriota;Abditibacteria;	0.0	0	162	161	0	161	1	444356	49
Primers Archaeoglobales	SILVA (only NR);Bacteria;Abditibacteriota;Abditibacteria;Abditibacteriales;	0.0	0	162	161	0	161	1	444356	49
Primers Archaeoglobales	SILVA (only NR);Bacteria;Abditibacteriota;Abditibacteria;Abditibacteriales;Abditibacteriaceae;	0.0	0	162	161	0	161	1	444356	49
Primers Archaeoglobales	SILVA (only NR);Bacteria;Abditibacteriota;Abditibacteria;Abditibacteriales;Abditibacteriaceae;Abditibacterium;	0.0	0	162	161	0	161	1	444356	49
Primers Archaeoglobales	SILVA (only NR);Bacteria;Acetothermia;	0.0	0	169	169	0	169	0	444348	49
Primers Archaeoglobales	SILVA (only NR);Bacteria;Acetothermia;Acetothermiia;	0.0	0	169	169	0	169	0	444348	49
Primers Archaeoglobales	SILVA (only NR);Bacteria;Acidobacteriota;	0.0	0	11563	11516	0	11516	47	433001	49
Primers Archaeoglobales	SILVA (only NR);Bacteria;Acidobacteriota;AT-s3-28;	0.0	0	27	27	0	27	0	444490	49
Primers Archaeoglobales	SILVA (only NR);Bacteria;Acidobacteriota;Acidobacteriae;	0.0	0	3697	3694	0	3694	3	440823	49
Primers Archaeoglobales	SILVA (only NR);Bacteria;Acidobacteriota;Acidobacteriae;AKIW659;	0.0	0	29	29	0	29	0	444488	49
Primers Archaeoglobales	SILVA (only NR);Bacteria;Acidobacteriota;Acidobacteriae;AMGG11;	0.0	0	5	5	0	5	0	444512	49
Primers Archaeoglobales	SILVA (only NR);Bacteria;Acidobacteriota;Acidobacteriae;Acidobacteriales;	0.0	0	1621	1620	0	1620	1	442897	49
Primers Archaeoglobales	SILVA (only NR);Bacteria;Acidobacteriota;Acidobacteriae;Acidobacteriales;Acidobacteriaceae (Subgroup 1);	0.0	0	740	739	0	739	1	443778	49
Primers Archaeoglobales	SILVA (only NR);Bacteria;Acidobacteriota;Acidobacteriae;Acidobacteriales;Acidobacteriaceae (Subgroup 1);Acidicapsa;	0.0	0	19	19	0	19	0	444498	49
Primers Archaeoglobales	SILVA (only NR);Bacteria;Acidobacteriota;Acidobacteriae;Acidobacteriales;Acidobacteriaceae (Subgroup 1);Acidipila-Silvibacterium;	0.0	0	83	83	0	83	0	444434	49
Primers Archaeoglobales	SILVA (only NR);Bacteria;Acidobacteriota;Acidobacteriae;Acidobacteriales;Acidobacteriaceae (Subgroup 1);Acidobacterium;	0.0	0	12	12	0	12	0	444505	49
Primers Archaeoglobales	SILVA (only NR);Bacteria;Acidobacteriota;Acidobacteriae;Acidobacteriales;Acidobacteriaceae (Subgroup 1);Bryocella;	0.0	0	28	28	0	28	0	444489	49
Primers Archaeoglobales	SILVA (only NR);Bacteria;Acidobacteriota;Acidobacteriae;Acidobacteriales;Acidobacteriaceae (Subgroup 1);Edaphobacter;	0.0	0	52	52	0	52	0	444465	49
Primers Archaeoglobales	SILVA (only NR);Bacteria;Acidobacteriota;Acidobacteriae;Acidobacteriales;Acidobacteriaceae (Subgroup 1);Granulicella;	0.0	0	190	190	0	190	0	444327	49
Primers Archaeoglobales	SILVA (only NR);Bacteria;Acidobacteriota;Acidobacteriae;Acidobacteriales;Acidobacteriaceae (Subgroup 1);Occallatibacter;	0.0	0	126	126	0	126	0	444391	49
Primers Archaeoglobales	SILVA (only NR);Bacteria;Acidobacteriota;Acidobacteriae;Acidobacteriales;Acidobacteriaceae (Subgroup 1);Telmatobacter;	0.0	0	4	4	0	4	0	444513	49
Primers Archaeoglobales	SILVA (only NR);Bacteria;Acidobacteriota;Acidobacteriae;Acidobacteriales;Acidobacteriaceae (Subgroup 1);Terracidiphilus;	0.0	0	9	9	0	9	0	444508	49
Primers Archaeoglobales	SILVA (only NR);Bacteria;Acidobacteriota;Acidobacteriae;Acidobacteriales;Acidobacteriaceae (Subgroup 1);Terriglobus;	0.0	0	27	27	0	27	0	444490	49
Primers Archaeoglobales	SILVA (only NR);Bacteria;Acidobacteriota;Acidobacteriae;Acidobacteriales;Acidobacteriaceae (Subgroup 1);uncultured;	0.0	0	184	183	0	183	1	444334	49
Primers Archaeoglobales	SILVA (only NR);Bacteria;Acidobacteriota;Acidobacteriae;Acidobacteriales;Koribacteraceae;	0.0	0	90	90	0	90	0	444427	49
Primers Archaeoglobales	SILVA (only NR);Bacteria;Acidobacteriota;Acidobacteriae;Acidobacteriales;Koribacteraceae;Candidatus Koribacter;	0.0	0	90	90	0	90	0	444427	49
Primers Archaeoglobales	SILVA (only NR);Bacteria;Acidobacteriota;Acidobacteriae;Acidobacteriales;uncultured;	0.0	0	785	785	0	785	0	443732	49
Primers Archaeoglobales	SILVA (only NR);Bacteria;Acidobacteriota;Acidobacteriae;Bryobacterales;	0.0	0	663	663	0	663	0	443854	49
Primers Archaeoglobales	SILVA (only NR);Bacteria;Acidobacteriota;Acidobacteriae;Bryobacterales;Bryobacteraceae;	0.0	0	663	663	0	663	0	443854	49
Primers Archaeoglobales	SILVA (only NR);Bacteria;Acidobacteriota;Acidobacteriae;Bryobacterales;Bryobacteraceae;Bryobacter;	0.0	0	663	663	0	663	0	443854	49
Primers Archaeoglobales	SILVA (only NR);Bacteria;Acidobacteriota;Acidobacteriae;Elev-16S-1166;	0.0	0	16	16	0	16	0	444501	49
Primers Archaeoglobales	SILVA (only NR);Bacteria;Acidobacteriota;Acidobacteriae;GOUTB8;	0.0	0	16	16	0	16	0	444501	49
Primers Archaeoglobales	SILVA (only NR);Bacteria;Acidobacteriota;Acidobacteriae;PAUC26f;	0.0	0	84	84	0	84	0	444433	49
Primers Archaeoglobales	SILVA (only NR);Bacteria;Acidobacteriota;Acidobacteriae;Paludibaculum;	0.0	0	103	103	0	103	0	444414	49
Primers Archaeoglobales	SILVA (only NR);Bacteria;Acidobacteriota;Acidobacteriae;Solibacterales;	0.0	0	551	550	0	550	1	443967	49
Primers Archaeoglobales	SILVA (only NR);Bacteria;Acidobacteriota;Acidobacteriae;Solibacterales;Solibacteraceae;	0.0	0	551	550	0	550	1	443967	49
Primers Archaeoglobales	SILVA (only NR);Bacteria;Acidobacteriota;Acidobacteriae;Solibacterales;Solibacteraceae;Candidatus Solibacter;	0.0	0	551	550	0	550	1	443967	49
Primers Archaeoglobales	SILVA (only NR);Bacteria;Acidobacteriota;Acidobacteriae;Subgroup 12;	0.0	0	11	11	0	11	0	444506	49
Primers Archaeoglobales	SILVA (only NR);Bacteria;Acidobacteriota;Acidobacteriae;Subgroup 13;	0.0	0	88	88	0	88	0	444429	49
Primers Archaeoglobales	SILVA (only NR);Bacteria;Acidobacteriota;Acidobacteriae;Subgroup 15;	0.0	0	52	52	0	52	0	444465	49
Primers Archaeoglobales	SILVA (only NR);Bacteria;Acidobacteriota;Acidobacteriae;Subgroup 2;	0.0	0	450	449	0	449	1	444068	49
Primers Archaeoglobales	SILVA (only NR);Bacteria;Acidobacteriota;Acidobacteriae;TSBb06;	0.0	0	2	2	0	2	0	444515	49
Primers Archaeoglobales	SILVA (only NR);Bacteria;Acidobacteriota;Aminicenantia;	0.0	0	459	454	0	454	5	444063	49
Primers Archaeoglobales	SILVA (only NR);Bacteria;Acidobacteriota;Aminicenantia;Aminicenantales;	0.0	0	459	454	0	454	5	444063	49
Primers Archaeoglobales	SILVA (only NR);Bacteria;Acidobacteriota;Blastocatellia;	0.0	0	1876	1860	0	1860	16	442657	49
Primers Archaeoglobales	SILVA (only NR);Bacteria;Acidobacteriota;Blastocatellia;11-24;	0.0	0	292	292	0	292	0	444225	49
Primers Archaeoglobales	SILVA (only NR);Bacteria;Acidobacteriota;Blastocatellia;Blastocatellales;	0.0	0	647	645	0	645	2	443872	49
Primers Archaeoglobales	SILVA (only NR);Bacteria;Acidobacteriota;Blastocatellia;Blastocatellales;Blastocatellaceae;	0.0	0	647	645	0	645	2	443872	49
Primers Archaeoglobales	SILVA (only NR);Bacteria;Acidobacteriota;Blastocatellia;Blastocatellales;Blastocatellaceae;Aridibacter;	0.0	0	24	24	0	24	0	444493	49
Primers Archaeoglobales	SILVA (only NR);Bacteria;Acidobacteriota;Blastocatellia;Blastocatellales;Blastocatellaceae;Blastocatella;	0.0	0	165	164	0	164	1	444353	49
Primers Archaeoglobales	SILVA (only NR);Bacteria;Acidobacteriota;Blastocatellia;Blastocatellales;Blastocatellaceae;JGI 0001001-H03;	0.0	0	156	156	0	156	0	444361	49
Primers Archaeoglobales	SILVA (only NR);Bacteria;Acidobacteriota;Blastocatellia;Blastocatellales;Blastocatellaceae;OLB17;	0.0	0	9	9	0	9	0	444508	49
Primers Archaeoglobales	SILVA (only NR);Bacteria;Acidobacteriota;Blastocatellia;Blastocatellales;Blastocatellaceae;Stenotrophobacter;	0.0	0	104	103	0	103	1	444414	49
Primers Archaeoglobales	SILVA (only NR);Bacteria;Acidobacteriota;Blastocatellia;Blastocatellales;Blastocatellaceae;Tellurimicrobium;	0.0	0	4	4	0	4	0	444513	49
Primers Archaeoglobales	SILVA (only NR);Bacteria;Acidobacteriota;Blastocatellia;Blastocatellales;Blastocatellaceae;uncultured;	0.0	0	180	180	0	180	0	444337	49
Primers Archaeoglobales	SILVA (only NR);Bacteria;Acidobacteriota;Blastocatellia;Chloracidobacteriales;	0.0	0	13	13	0	13	0	444504	49
Primers Archaeoglobales	SILVA (only NR);Bacteria;Acidobacteriota;Blastocatellia;Chloracidobacteriales;Chloracidobacteriaceae;	0.0	0	13	13	0	13	0	444504	49
Primers Archaeoglobales	SILVA (only NR);Bacteria;Acidobacteriota;Blastocatellia;Chloracidobacteriales;Chloracidobacteriaceae;Chloracidobacterium;	0.0	0	13	13	0	13	0	444504	49
Primers Archaeoglobales	SILVA (only NR);Bacteria;Acidobacteriota;Blastocatellia;DS-100;	0.0	0	38	37	0	37	1	444480	49
Primers Archaeoglobales	SILVA (only NR);Bacteria;Acidobacteriota;Blastocatellia;Elev-16S-573;	0.0	0	36	36	0	36	0	444481	49
Primers Archaeoglobales	SILVA (only NR);Bacteria;Acidobacteriota;Blastocatellia;Pyrinomonadales;	0.0	0	850	837	0	837	13	443680	49
Primers Archaeoglobales	SILVA (only NR);Bacteria;Acidobacteriota;Blastocatellia;Pyrinomonadales;Pyrinomonadaceae;	0.0	0	850	837	0	837	13	443680	49
Primers Archaeoglobales	SILVA (only NR);Bacteria;Acidobacteriota;Blastocatellia;Pyrinomonadales;Pyrinomonadaceae;Pyrinomonas;	0.0	0	4	4	0	4	0	444513	49
Primers Archaeoglobales	SILVA (only NR);Bacteria;Acidobacteriota;Blastocatellia;Pyrinomonadales;Pyrinomonadaceae;RB41;	0.0	0	846	833	0	833	13	443684	49
Primers Archaeoglobales	SILVA (only NR);Bacteria;Acidobacteriota;FFCH5909;	0.0	0	4	4	0	4	0	444513	49
Primers Archaeoglobales	SILVA (only NR);Bacteria;Acidobacteriota;GBS-L1-B05;	0.0	0	3	3	0	3	0	444514	49
Primers Archaeoglobales	SILVA (only NR);Bacteria;Acidobacteriota;Holophagae;	0.0	0	655	653	0	653	2	443864	49
Primers Archaeoglobales	SILVA (only NR);Bacteria;Acidobacteriota;Holophagae;Acanthopleuribacterales;	0.0	0	34	34	0	34	0	444483	49
Primers Archaeoglobales	SILVA (only NR);Bacteria;Acidobacteriota;Holophagae;Acanthopleuribacterales;Acanthopleuribacteraceae;	0.0	0	34	34	0	34	0	444483	49
Primers Archaeoglobales	SILVA (only NR);Bacteria;Acidobacteriota;Holophagae;Acanthopleuribacterales;Acanthopleuribacteraceae;Acanthopleuribacter;	0.0	0	25	25	0	25	0	444492	49
Primers Archaeoglobales	SILVA (only NR);Bacteria;Acidobacteriota;Holophagae;Acanthopleuribacterales;Acanthopleuribacteraceae;Thermotomaculum;	0.0	0	9	9	0	9	0	444508	49
Primers Archaeoglobales	SILVA (only NR);Bacteria;Acidobacteriota;Holophagae;Holophagales;	0.0	0	184	182	0	182	2	444335	49
Primers Archaeoglobales	SILVA (only NR);Bacteria;Acidobacteriota;Holophagae;Holophagales;Holophagaceae;	0.0	0	184	182	0	182	2	444335	49
Primers Archaeoglobales	SILVA (only NR);Bacteria;Acidobacteriota;Holophagae;Holophagales;Holophagaceae;Geothrix;	0.0	0	50	49	0	49	1	444468	49
Primers Archaeoglobales	SILVA (only NR);Bacteria;Acidobacteriota;Holophagae;Holophagales;Holophagaceae;Holophaga;	0.0	0	19	19	0	19	0	444498	49
Primers Archaeoglobales	SILVA (only NR);Bacteria;Acidobacteriota;Holophagae;Holophagales;Holophagaceae;marine group;	0.0	0	34	33	0	33	1	444484	49
Primers Archaeoglobales	SILVA (only NR);Bacteria;Acidobacteriota;Holophagae;Holophagales;Holophagaceae;uncultured;	0.0	0	70	70	0	70	0	444447	49
Primers Archaeoglobales	SILVA (only NR);Bacteria;Acidobacteriota;Holophagae;Subgroup 7;	0.0	0	437	437	0	437	0	444080	49
Primers Archaeoglobales	SILVA (only NR);Bacteria;Acidobacteriota;ODP1230B23.02;	0.0	0	13	13	0	13	0	444504	49
Primers Archaeoglobales	SILVA (only NR);Bacteria;Acidobacteriota;Subgroup 11;	0.0	0	52	51	0	51	1	444466	49
Primers Archaeoglobales	SILVA (only NR);Bacteria;Acidobacteriota;Subgroup 18;	0.0	0	131	131	0	131	0	444386	49
Primers Archaeoglobales	SILVA (only NR);Bacteria;Acidobacteriota;Subgroup 19;	0.0	0	3	3	0	3	0	444514	49
Primers Archaeoglobales	SILVA (only NR);Bacteria;Acidobacteriota;Subgroup 20;	0.0	0	5	5	0	5	0	444512	49
Primers Archaeoglobales	SILVA (only NR);Bacteria;Acidobacteriota;Subgroup 21;	0.0	0	178	177	0	177	1	444340	49
Primers Archaeoglobales	SILVA (only NR);Bacteria;Acidobacteriota;Subgroup 22;	0.0	0	337	336	0	336	1	444181	49
Primers Archaeoglobales	SILVA (only NR);Bacteria;Acidobacteriota;Subgroup 25;	0.0	0	59	59	0	59	0	444458	49
Primers Archaeoglobales	SILVA (only NR);Bacteria;Acidobacteriota;Subgroup 26;	0.0	0	58	58	0	58	0	444459	49
Primers Archaeoglobales	SILVA (only NR);Bacteria;Acidobacteriota;Subgroup 5;	0.0	0	255	254	0	254	1	444263	49
Primers Archaeoglobales	SILVA (only NR);Bacteria;Acidobacteriota;Thermoanaerobaculia;	0.0	0	602	600	0	600	2	443917	49
Primers Archaeoglobales	SILVA (only NR);Bacteria;Acidobacteriota;Thermoanaerobaculia;Thermoanaerobaculales;	0.0	0	602	600	0	600	2	443917	49
Primers Archaeoglobales	SILVA (only NR);Bacteria;Acidobacteriota;Thermoanaerobaculia;Thermoanaerobaculales;Thermoanaerobaculaceae;	0.0	0	602	600	0	600	2	443917	49
Primers Archaeoglobales	SILVA (only NR);Bacteria;Acidobacteriota;Thermoanaerobaculia;Thermoanaerobaculales;Thermoanaerobaculaceae;B276-D12;	0.0	0	3	3	0	3	0	444514	49
Primers Archaeoglobales	SILVA (only NR);Bacteria;Acidobacteriota;Thermoanaerobaculia;Thermoanaerobaculales;Thermoanaerobaculaceae;Subgroup 10;	0.0	0	425	423	0	423	2	444094	49
Primers Archaeoglobales	SILVA (only NR);Bacteria;Acidobacteriota;Thermoanaerobaculia;Thermoanaerobaculales;Thermoanaerobaculaceae;Subgroup 23;	0.0	0	129	129	0	129	0	444388	49
Primers Archaeoglobales	SILVA (only NR);Bacteria;Acidobacteriota;Thermoanaerobaculia;Thermoanaerobaculales;Thermoanaerobaculaceae;TPD-58;	0.0	0	18	18	0	18	0	444499	49
Primers Archaeoglobales	SILVA (only NR);Bacteria;Acidobacteriota;Thermoanaerobaculia;Thermoanaerobaculales;Thermoanaerobaculaceae;Thermoanaerobaculum;	0.0	0	27	27	0	27	0	444490	49
Primers Archaeoglobales	SILVA (only NR);Bacteria;Acidobacteriota;Vicinamibacteria;	0.0	0	3118	3103	0	3103	15	441414	49
Primers Archaeoglobales	SILVA (only NR);Bacteria;Acidobacteriota;Vicinamibacteria;11B-2;	0.0	0	3	3	0	3	0	444514	49
Primers Archaeoglobales	SILVA (only NR);Bacteria;Acidobacteriota;Vicinamibacteria;Subgroup 17;	0.0	0	227	227	0	227	0	444290	49
Primers Archaeoglobales	SILVA (only NR);Bacteria;Acidobacteriota;Vicinamibacteria;Subgroup 9;	0.0	0	130	130	0	130	0	444387	49
Primers Archaeoglobales	SILVA (only NR);Bacteria;Acidobacteriota;Vicinamibacteria;Vicinamibacterales;	0.0	0	2758	2743	0	2743	15	441774	49
Primers Archaeoglobales	SILVA (only NR);Bacteria;Acidobacteriota;Vicinamibacteria;Vicinamibacterales;Vicinamibacteraceae;	0.0	0	1056	1051	0	1051	5	443466	49
Primers Archaeoglobales	SILVA (only NR);Bacteria;Acidobacteriota;Vicinamibacteria;Vicinamibacterales;Vicinamibacteraceae;Luteitalea;	0.0	0	57	56	0	56	1	444461	49
Primers Archaeoglobales	SILVA (only NR);Bacteria;Acidobacteriota;Vicinamibacteria;Vicinamibacterales;Vicinamibacteraceae;Vicinamibacter;	0.0	0	24	23	0	23	1	444494	49
Primers Archaeoglobales	SILVA (only NR);Bacteria;Acidobacteriota;Vicinamibacteria;Vicinamibacterales;Vicinamibacteraceae;uncultured;	0.0	0	42	42	0	42	0	444475	49
Primers Archaeoglobales	SILVA (only NR);Bacteria;Acidobacteriota;Vicinamibacteria;Vicinamibacterales;uncultured;	0.0	0	1688	1678	0	1678	10	442839	49
Primers Archaeoglobales	SILVA (only NR);Bacteria;Acidobacteriota;c5LKS83;	0.0	0	11	11	0	11	0	444506	49
Primers Archaeoglobales	SILVA (only NR);Bacteria;Acidobacteriota;d142;	0.0	0	17	17	0	17	0	444500	49
Primers Archaeoglobales	SILVA (only NR);Bacteria;Actinobacteriota;	0.0	0	36942	36727	0	36727	215	407790	49
Primers Archaeoglobales	SILVA (only NR);Bacteria;Actinobacteriota;Acidimicrobiia;	0.0	0	2771	2756	0	2756	15	441761	49
Primers Archaeoglobales	SILVA (only NR);Bacteria;Actinobacteriota;Acidimicrobiia;Acidimicrobiales;	0.0	0	64	64	0	64	0	444453	49
Primers Archaeoglobales	SILVA (only NR);Bacteria;Actinobacteriota;Acidimicrobiia;Acidimicrobiales;Acidimicrobiaceae;	0.0	0	60	60	0	60	0	444457	49
Primers Archaeoglobales	SILVA (only NR);Bacteria;Actinobacteriota;Acidimicrobiia;Acidimicrobiales;Acidimicrobiaceae;Acidimicrobium;	0.0	0	9	9	0	9	0	444508	49
Primers Archaeoglobales	SILVA (only NR);Bacteria;Actinobacteriota;Acidimicrobiia;Acidimicrobiales;Acidimicrobiaceae;Acidithrix;	0.0	0	13	13	0	13	0	444504	49
Primers Archaeoglobales	SILVA (only NR);Bacteria;Actinobacteriota;Acidimicrobiia;Acidimicrobiales;Acidimicrobiaceae;Ferrimicrobium;	0.0	0	9	9	0	9	0	444508	49
Primers Archaeoglobales	SILVA (only NR);Bacteria;Actinobacteriota;Acidimicrobiia;Acidimicrobiales;Acidimicrobiaceae;Ferrithrix;	0.0	0	16	16	0	16	0	444501	49
Primers Archaeoglobales	SILVA (only NR);Bacteria;Actinobacteriota;Acidimicrobiia;Acidimicrobiales;Acidimicrobiaceae;uncultured;	0.0	0	12	12	0	12	0	444505	49
Primers Archaeoglobales	SILVA (only NR);Bacteria;Actinobacteriota;Acidimicrobiia;Acidimicrobiales;Acidimicrobiales Incertae Sedis;	0.0	0	4	4	0	4	0	444513	49
Primers Archaeoglobales	SILVA (only NR);Bacteria;Actinobacteriota;Acidimicrobiia;Acidimicrobiales;Acidimicrobiales Incertae Sedis;Aciditerrimonas;	0.0	0	4	4	0	4	0	444513	49
Primers Archaeoglobales	SILVA (only NR);Bacteria;Actinobacteriota;Acidimicrobiia;Actinomarinales;	0.0	0	666	660	0	660	6	443857	49
Primers Archaeoglobales	SILVA (only NR);Bacteria;Actinobacteriota;Acidimicrobiia;Actinomarinales;Actinomarinaceae;	0.0	0	178	177	0	177	1	444340	49
Primers Archaeoglobales	SILVA (only NR);Bacteria;Actinobacteriota;Acidimicrobiia;Actinomarinales;Actinomarinaceae;Candidatus Actinomarina;	0.0	0	178	177	0	177	1	444340	49
Primers Archaeoglobales	SILVA (only NR);Bacteria;Actinobacteriota;Acidimicrobiia;Actinomarinales;uncultured;	0.0	0	485	480	0	480	5	444037	49
Primers Archaeoglobales	SILVA (only NR);Bacteria;Actinobacteriota;Acidimicrobiia;IMCC26256;	0.0	0	321	321	0	321	0	444196	49
Primers Archaeoglobales	SILVA (only NR);Bacteria;Actinobacteriota;Acidimicrobiia;Microtrichales;	0.0	0	1496	1487	0	1487	9	443030	49
Primers Archaeoglobales	SILVA (only NR);Bacteria;Actinobacteriota;Acidimicrobiia;Microtrichales;Iamiaceae;	0.0	0	144	144	0	144	0	444373	49
Primers Archaeoglobales	SILVA (only NR);Bacteria;Actinobacteriota;Acidimicrobiia;Microtrichales;Iamiaceae;Iamia;	0.0	0	144	144	0	144	0	444373	49
Primers Archaeoglobales	SILVA (only NR);Bacteria;Actinobacteriota;Acidimicrobiia;Microtrichales;Ilumatobacteraceae;	0.0	0	546	542	0	542	4	443975	49
Primers Archaeoglobales	SILVA (only NR);Bacteria;Actinobacteriota;Acidimicrobiia;Microtrichales;Ilumatobacteraceae;CL500-29 marine group;	0.0	0	256	254	0	254	2	444263	49
Primers Archaeoglobales	SILVA (only NR);Bacteria;Actinobacteriota;Acidimicrobiia;Microtrichales;Ilumatobacteraceae;Ilumatobacter;	0.0	0	96	94	0	94	2	444423	49
Primers Archaeoglobales	SILVA (only NR);Bacteria;Actinobacteriota;Acidimicrobiia;Microtrichales;Ilumatobacteraceae;uncultured;	0.0	0	189	189	0	189	0	444328	49
Primers Archaeoglobales	SILVA (only NR);Bacteria;Actinobacteriota;Acidimicrobiia;Microtrichales;Microtrichaceae;	0.0	0	521	519	0	519	2	443998	49
Primers Archaeoglobales	SILVA (only NR);Bacteria;Actinobacteriota;Acidimicrobiia;Microtrichales;Microtrichaceae;Candidatus Microthrix;	0.0	0	35	35	0	35	0	444482	49
Primers Archaeoglobales	SILVA (only NR);Bacteria;Actinobacteriota;Acidimicrobiia;Microtrichales;Microtrichaceae;IMCC26207;	0.0	0	44	44	0	44	0	444473	49
Primers Archaeoglobales	SILVA (only NR);Bacteria;Actinobacteriota;Acidimicrobiia;Microtrichales;Microtrichaceae;Sva0996 marine group;	0.0	0	307	306	0	306	1	444211	49
Primers Archaeoglobales	SILVA (only NR);Bacteria;Actinobacteriota;Acidimicrobiia;Microtrichales;Microtrichaceae;uncultured;	0.0	0	135	134	0	134	1	444383	49
Primers Archaeoglobales	SILVA (only NR);Bacteria;Actinobacteriota;Acidimicrobiia;Microtrichales;uncultured;	0.0	0	281	278	0	278	3	444239	49
Primers Archaeoglobales	SILVA (only NR);Bacteria;Actinobacteriota;Acidimicrobiia;uncultured;	0.0	0	223	223	0	223	0	444294	49
Primers Archaeoglobales	SILVA (only NR);Bacteria;Actinobacteriota;Actinobacteria;	0.0	0	30683	30515	0	30515	168	414002	49
Primers Archaeoglobales	SILVA (only NR);Bacteria;Actinobacteriota;Actinobacteria;0319-7L14;	0.0	0	35	35	0	35	0	444482	49
Primers Archaeoglobales	SILVA (only NR);Bacteria;Actinobacteriota;Actinobacteria;Actinomycetales;	0.0	0	942	939	0	939	3	443578	49
Primers Archaeoglobales	SILVA (only NR);Bacteria;Actinobacteriota;Actinobacteria;Actinomycetales;Actinomycetaceae;	0.0	0	919	917	0	917	2	443600	49
Primers Archaeoglobales	SILVA (only NR);Bacteria;Actinobacteriota;Actinobacteria;Actinomycetales;Actinomycetaceae;Actinobaculum;	0.0	0	2	2	0	2	0	444515	49
Primers Archaeoglobales	SILVA (only NR);Bacteria;Actinobacteriota;Actinobacteria;Actinomycetales;Actinomycetaceae;Actinomyces;	0.0	0	691	689	0	689	2	443828	49
Primers Archaeoglobales	SILVA (only NR);Bacteria;Actinobacteriota;Actinobacteria;Actinomycetales;Actinomycetaceae;Actinotignum;	0.0	0	15	15	0	15	0	444502	49
Primers Archaeoglobales	SILVA (only NR);Bacteria;Actinobacteriota;Actinobacteria;Actinomycetales;Actinomycetaceae;Arcanobacterium;	0.0	0	30	30	0	30	0	444487	49
Primers Archaeoglobales	SILVA (only NR);Bacteria;Actinobacteriota;Actinobacteria;Actinomycetales;Actinomycetaceae;F0332;	0.0	0	49	49	0	49	0	444468	49
Primers Archaeoglobales	SILVA (only NR);Bacteria;Actinobacteriota;Actinobacteria;Actinomycetales;Actinomycetaceae;Flaviflexus;	0.0	0	13	13	0	13	0	444504	49
Primers Archaeoglobales	SILVA (only NR);Bacteria;Actinobacteriota;Actinobacteria;Actinomycetales;Actinomycetaceae;Mobiluncus;	0.0	0	34	34	0	34	0	444483	49
Primers Archaeoglobales	SILVA (only NR);Bacteria;Actinobacteriota;Actinobacteria;Actinomycetales;Actinomycetaceae;Trueperella;	0.0	0	30	30	0	30	0	444487	49
Primers Archaeoglobales	SILVA (only NR);Bacteria;Actinobacteriota;Actinobacteria;Actinomycetales;Actinomycetaceae;Varibaculum;	0.0	0	37	37	0	37	0	444480	49
Primers Archaeoglobales	SILVA (only NR);Bacteria;Actinobacteriota;Actinobacteria;Actinomycetales;Actinomycetaceae;uncultured;	0.0	0	10	10	0	10	0	444507	49
Primers Archaeoglobales	SILVA (only NR);Bacteria;Actinobacteriota;Actinobacteria;Actinomycetales;Actinomycetales Incertae Sedis;	0.0	0	23	22	0	22	1	444495	49
Primers Archaeoglobales	SILVA (only NR);Bacteria;Actinobacteriota;Actinobacteria;Actinomycetales;Actinomycetales Incertae Sedis;Candidatus Ancillula;	0.0	0	23	22	0	22	1	444495	49
Primers Archaeoglobales	SILVA (only NR);Bacteria;Actinobacteriota;Actinobacteria;Bifidobacteriales;	0.0	0	505	503	0	503	2	444014	49
Primers Archaeoglobales	SILVA (only NR);Bacteria;Actinobacteriota;Actinobacteria;Bifidobacteriales;Bifidobacteriaceae;	0.0	0	505	503	0	503	2	444014	49
Primers Archaeoglobales	SILVA (only NR);Bacteria;Actinobacteriota;Actinobacteria;Bifidobacteriales;Bifidobacteriaceae;Aeriscardovia;	0.0	0	5	5	0	5	0	444512	49
Primers Archaeoglobales	SILVA (only NR);Bacteria;Actinobacteriota;Actinobacteria;Bifidobacteriales;Bifidobacteriaceae;Alloscardovia;	0.0	0	16	16	0	16	0	444501	49
Primers Archaeoglobales	SILVA (only NR);Bacteria;Actinobacteriota;Actinobacteria;Bifidobacteriales;Bifidobacteriaceae;Bifidobacterium;	0.0	0	449	447	0	447	2	444070	49
Primers Archaeoglobales	SILVA (only NR);Bacteria;Actinobacteriota;Actinobacteria;Bifidobacteriales;Bifidobacteriaceae;Bombiscardovia;	0.0	0	3	3	0	3	0	444514	49
Primers Archaeoglobales	SILVA (only NR);Bacteria;Actinobacteriota;Actinobacteria;Bifidobacteriales;Bifidobacteriaceae;Gardnerella;	0.0	0	15	15	0	15	0	444502	49
Primers Archaeoglobales	SILVA (only NR);Bacteria;Actinobacteriota;Actinobacteria;Bifidobacteriales;Bifidobacteriaceae;Neoscardovia;	0.0	0	1	1	0	1	0	444516	49
Primers Archaeoglobales	SILVA (only NR);Bacteria;Actinobacteriota;Actinobacteria;Bifidobacteriales;Bifidobacteriaceae;Parascardovia;	0.0	0	4	4	0	4	0	444513	49
Primers Archaeoglobales	SILVA (only NR);Bacteria;Actinobacteriota;Actinobacteria;Bifidobacteriales;Bifidobacteriaceae;Pseudoscardovia;	0.0	0	3	3	0	3	0	444514	49
Primers Archaeoglobales	SILVA (only NR);Bacteria;Actinobacteriota;Actinobacteria;Bifidobacteriales;Bifidobacteriaceae;Scardovia;	0.0	0	5	5	0	5	0	444512	49
Primers Archaeoglobales	SILVA (only NR);Bacteria;Actinobacteriota;Actinobacteria;Bifidobacteriales;Bifidobacteriaceae;uncultured;	0.0	0	2	2	0	2	0	444515	49
Primers Archaeoglobales	SILVA (only NR);Bacteria;Actinobacteriota;Actinobacteria;Catenulisporales;	0.0	0	36	36	0	36	0	444481	49
Primers Archaeoglobales	SILVA (only NR);Bacteria;Actinobacteriota;Actinobacteria;Catenulisporales;Actinospicaceae;	0.0	0	26	26	0	26	0	444491	49
Primers Archaeoglobales	SILVA (only NR);Bacteria;Actinobacteriota;Actinobacteria;Catenulisporales;Actinospicaceae;Actinospica;	0.0	0	26	26	0	26	0	444491	49
Primers Archaeoglobales	SILVA (only NR);Bacteria;Actinobacteriota;Actinobacteria;Catenulisporales;Catenulisporaceae;	0.0	0	10	10	0	10	0	444507	49
Primers Archaeoglobales	SILVA (only NR);Bacteria;Actinobacteriota;Actinobacteria;Catenulisporales;Catenulisporaceae;Catenulispora;	0.0	0	10	10	0	10	0	444507	49
Primers Archaeoglobales	SILVA (only NR);Bacteria;Actinobacteriota;Actinobacteria;Corynebacteriales;	0.0	0	6456	6434	0	6434	22	438083	49
Primers Archaeoglobales	SILVA (only NR);Bacteria;Actinobacteriota;Actinobacteria;Corynebacteriales;Corynebacteriaceae;	0.0	0	3111	3102	0	3102	9	441415	49
Primers Archaeoglobales	SILVA (only NR);Bacteria;Actinobacteriota;Actinobacteria;Corynebacteriales;Corynebacteriaceae;Corynebacterium;	0.0	0	2941	2932	0	2932	9	441585	49
Primers Archaeoglobales	SILVA (only NR);Bacteria;Actinobacteriota;Actinobacteria;Corynebacteriales;Corynebacteriaceae;Lawsonella;	0.0	0	142	142	0	142	0	444375	49
Primers Archaeoglobales	SILVA (only NR);Bacteria;Actinobacteriota;Actinobacteria;Corynebacteriales;Corynebacteriaceae;Turicella;	0.0	0	19	19	0	19	0	444498	49
Primers Archaeoglobales	SILVA (only NR);Bacteria;Actinobacteriota;Actinobacteria;Corynebacteriales;Corynebacteriaceae;uncultured;	0.0	0	3	3	0	3	0	444514	49
Primers Archaeoglobales	SILVA (only NR);Bacteria;Actinobacteriota;Actinobacteria;Corynebacteriales;Corynebacteriales Incertae Sedis;	0.0	0	6	6	0	6	0	444511	49
Primers Archaeoglobales	SILVA (only NR);Bacteria;Actinobacteriota;Actinobacteria;Corynebacteriales;Corynebacteriales Incertae Sedis;Tomitella;	0.0	0	6	6	0	6	0	444511	49
Primers Archaeoglobales	SILVA (only NR);Bacteria;Actinobacteriota;Actinobacteria;Corynebacteriales;Dietziaceae;	0.0	0	120	118	0	118	2	444399	49
Primers Archaeoglobales	SILVA (only NR);Bacteria;Actinobacteriota;Actinobacteria;Corynebacteriales;Dietziaceae;Dietzia;	0.0	0	120	118	0	118	2	444399	49
Primers Archaeoglobales	SILVA (only NR);Bacteria;Actinobacteriota;Actinobacteria;Corynebacteriales;Mycobacteriaceae;	0.0	0	1535	1532	0	1532	3	442985	49
Primers Archaeoglobales	SILVA (only NR);Bacteria;Actinobacteriota;Actinobacteria;Corynebacteriales;Mycobacteriaceae;Hoyosella;	0.0	0	7	7	0	7	0	444510	49
Primers Archaeoglobales	SILVA (only NR);Bacteria;Actinobacteriota;Actinobacteria;Corynebacteriales;Mycobacteriaceae;Mycobacterium;	0.0	0	1528	1525	0	1525	3	442992	49
Primers Archaeoglobales	SILVA (only NR);Bacteria;Actinobacteriota;Actinobacteria;Corynebacteriales;Nocardiaceae;	0.0	0	1618	1610	0	1610	8	442907	49
Primers Archaeoglobales	SILVA (only NR);Bacteria;Actinobacteriota;Actinobacteria;Corynebacteriales;Nocardiaceae;Gordonia;	0.0	0	238	236	0	236	2	444281	49
Primers Archaeoglobales	SILVA (only NR);Bacteria;Actinobacteriota;Actinobacteria;Corynebacteriales;Nocardiaceae;Millisia;	0.0	0	1	1	0	1	0	444516	49
Primers Archaeoglobales	SILVA (only NR);Bacteria;Actinobacteriota;Actinobacteria;Corynebacteriales;Nocardiaceae;Nocardia;	0.0	0	678	678	0	678	0	443839	49
Primers Archaeoglobales	SILVA (only NR);Bacteria;Actinobacteriota;Actinobacteria;Corynebacteriales;Nocardiaceae;Rhodococcus;	0.0	0	645	640	0	640	5	443877	49
Primers Archaeoglobales	SILVA (only NR);Bacteria;Actinobacteriota;Actinobacteria;Corynebacteriales;Nocardiaceae;Skermania;	0.0	0	4	4	0	4	0	444513	49
Primers Archaeoglobales	SILVA (only NR);Bacteria;Actinobacteriota;Actinobacteria;Corynebacteriales;Nocardiaceae;Smaragdicoccus;	0.0	0	8	8	0	8	0	444509	49
Primers Archaeoglobales	SILVA (only NR);Bacteria;Actinobacteriota;Actinobacteria;Corynebacteriales;Nocardiaceae;Williamsia;	0.0	0	38	37	0	37	1	444480	49
Primers Archaeoglobales	SILVA (only NR);Bacteria;Actinobacteriota;Actinobacteria;Corynebacteriales;Segniliparaceae;	0.0	0	10	10	0	10	0	444507	49
Primers Archaeoglobales	SILVA (only NR);Bacteria;Actinobacteriota;Actinobacteria;Corynebacteriales;Segniliparaceae;Segniliparus;	0.0	0	6	6	0	6	0	444511	49
Primers Archaeoglobales	SILVA (only NR);Bacteria;Actinobacteriota;Actinobacteria;Corynebacteriales;Segniliparaceae;uncultured;	0.0	0	4	4	0	4	0	444513	49
Primers Archaeoglobales	SILVA (only NR);Bacteria;Actinobacteriota;Actinobacteria;Corynebacteriales;Tsukamurellaceae;	0.0	0	51	51	0	51	0	444466	49
Primers Archaeoglobales	SILVA (only NR);Bacteria;Actinobacteriota;Actinobacteria;Corynebacteriales;Tsukamurellaceae;Tsukamurella;	0.0	0	51	51	0	51	0	444466	49
Primers Archaeoglobales	SILVA (only NR);Bacteria;Actinobacteriota;Actinobacteria;Corynebacteriales;uncultured;	0.0	0	4	4	0	4	0	444513	49
Primers Archaeoglobales	SILVA (only NR);Bacteria;Actinobacteriota;Actinobacteria;Elev-16S-976;	0.0	0	4	4	0	4	0	444513	49
Primers Archaeoglobales	SILVA (only NR);Bacteria;Actinobacteriota;Actinobacteria;Euzebyales;	0.0	0	111	111	0	111	0	444406	49
Primers Archaeoglobales	SILVA (only NR);Bacteria;Actinobacteriota;Actinobacteria;Euzebyales;Euzebyaceae;	0.0	0	111	111	0	111	0	444406	49
Primers Archaeoglobales	SILVA (only NR);Bacteria;Actinobacteriota;Actinobacteria;Euzebyales;Euzebyaceae;Egibacter;	0.0	0	4	4	0	4	0	444513	49
Primers Archaeoglobales	SILVA (only NR);Bacteria;Actinobacteriota;Actinobacteria;Euzebyales;Euzebyaceae;Euzebya;	0.0	0	8	8	0	8	0	444509	49
Primers Archaeoglobales	SILVA (only NR);Bacteria;Actinobacteriota;Actinobacteria;Euzebyales;Euzebyaceae;uncultured;	0.0	0	99	99	0	99	0	444418	49
Primers Archaeoglobales	SILVA (only NR);Bacteria;Actinobacteriota;Actinobacteria;FFCH16263;	0.0	0	3	3	0	3	0	444514	49
Primers Archaeoglobales	SILVA (only NR);Bacteria;Actinobacteriota;Actinobacteria;Frankiales;	0.0	0	1118	1113	0	1113	5	443404	49
Primers Archaeoglobales	SILVA (only NR);Bacteria;Actinobacteriota;Actinobacteria;Frankiales;Acidothermaceae;	0.0	0	97	97	0	97	0	444420	49
Primers Archaeoglobales	SILVA (only NR);Bacteria;Actinobacteriota;Actinobacteria;Frankiales;Acidothermaceae;Acidothermus;	0.0	0	97	97	0	97	0	444420	49
Primers Archaeoglobales	SILVA (only NR);Bacteria;Actinobacteriota;Actinobacteria;Frankiales;Cryptosporangiaceae;	0.0	0	17	17	0	17	0	444500	49
Primers Archaeoglobales	SILVA (only NR);Bacteria;Actinobacteriota;Actinobacteria;Frankiales;Cryptosporangiaceae;Cryptosporangium;	0.0	0	15	15	0	15	0	444502	49
Primers Archaeoglobales	SILVA (only NR);Bacteria;Actinobacteriota;Actinobacteria;Frankiales;Cryptosporangiaceae;Fodinicola;	0.0	0	2	2	0	2	0	444515	49
Primers Archaeoglobales	SILVA (only NR);Bacteria;Actinobacteriota;Actinobacteria;Frankiales;Frankiaceae;	0.0	0	140	140	0	140	0	444377	49
Primers Archaeoglobales	SILVA (only NR);Bacteria;Actinobacteriota;Actinobacteria;Frankiales;Frankiaceae;Frankia;	0.0	0	46	46	0	46	0	444471	49
Primers Archaeoglobales	SILVA (only NR);Bacteria;Actinobacteriota;Actinobacteria;Frankiales;Frankiaceae;Jatrophihabitans;	0.0	0	94	94	0	94	0	444423	49
Primers Archaeoglobales	SILVA (only NR);Bacteria;Actinobacteriota;Actinobacteria;Frankiales;Geodermatophilaceae;	0.0	0	239	236	0	236	3	444281	49
Primers Archaeoglobales	SILVA (only NR);Bacteria;Actinobacteriota;Actinobacteria;Frankiales;Geodermatophilaceae;Antricoccus;	0.0	0	14	14	0	14	0	444503	49
Primers Archaeoglobales	SILVA (only NR);Bacteria;Actinobacteriota;Actinobacteria;Frankiales;Geodermatophilaceae;Blastococcus;	0.0	0	102	102	0	102	0	444415	49
Primers Archaeoglobales	SILVA (only NR);Bacteria;Actinobacteriota;Actinobacteria;Frankiales;Geodermatophilaceae;Geodermatophilus;	0.0	0	63	62	0	62	1	444455	49
Primers Archaeoglobales	SILVA (only NR);Bacteria;Actinobacteriota;Actinobacteria;Frankiales;Geodermatophilaceae;Klenkia;	0.0	0	14	14	0	14	0	444503	49
Primers Archaeoglobales	SILVA (only NR);Bacteria;Actinobacteriota;Actinobacteria;Frankiales;Geodermatophilaceae;Modestobacter;	0.0	0	44	42	0	42	2	444475	49
Primers Archaeoglobales	SILVA (only NR);Bacteria;Actinobacteriota;Actinobacteria;Frankiales;Nakamurellaceae;	0.0	0	84	84	0	84	0	444433	49
Primers Archaeoglobales	SILVA (only NR);Bacteria;Actinobacteriota;Actinobacteria;Frankiales;Nakamurellaceae;Nakamurella;	0.0	0	84	84	0	84	0	444433	49
Primers Archaeoglobales	SILVA (only NR);Bacteria;Actinobacteriota;Actinobacteria;Frankiales;Sporichthyaceae;	0.0	0	420	418	0	418	2	444099	49
Primers Archaeoglobales	SILVA (only NR);Bacteria;Actinobacteriota;Actinobacteria;Frankiales;Sporichthyaceae;Candidatus Planktophila;	0.0	0	21	21	0	21	0	444496	49
Primers Archaeoglobales	SILVA (only NR);Bacteria;Actinobacteriota;Actinobacteria;Frankiales;Sporichthyaceae;Longivirga;	0.0	0	8	8	0	8	0	444509	49
Primers Archaeoglobales	SILVA (only NR);Bacteria;Actinobacteriota;Actinobacteria;Frankiales;Sporichthyaceae;Sporichthya;	0.0	0	13	13	0	13	0	444504	49
Primers Archaeoglobales	SILVA (only NR);Bacteria;Actinobacteriota;Actinobacteria;Frankiales;Sporichthyaceae;hgcI clade;	0.0	0	329	328	0	328	1	444189	49
Primers Archaeoglobales	SILVA (only NR);Bacteria;Actinobacteriota;Actinobacteria;Frankiales;Sporichthyaceae;uncultured;	0.0	0	29	29	0	29	0	444488	49
Primers Archaeoglobales	SILVA (only NR);Bacteria;Actinobacteriota;Actinobacteria;Frankiales;uncultured;	0.0	0	108	108	0	108	0	444409	49
Primers Archaeoglobales	SILVA (only NR);Bacteria;Actinobacteriota;Actinobacteria;Glycomycetales;	0.0	0	83	83	0	83	0	444434	49
Primers Archaeoglobales	SILVA (only NR);Bacteria;Actinobacteriota;Actinobacteria;Glycomycetales;Glycomycetaceae;	0.0	0	83	83	0	83	0	444434	49
Primers Archaeoglobales	SILVA (only NR);Bacteria;Actinobacteriota;Actinobacteria;Glycomycetales;Glycomycetaceae;Glycomyces;	0.0	0	71	71	0	71	0	444446	49
Primers Archaeoglobales	SILVA (only NR);Bacteria;Actinobacteriota;Actinobacteria;Glycomycetales;Glycomycetaceae;Haloglycomyces;	0.0	0	1	1	0	1	0	444516	49
Primers Archaeoglobales	SILVA (only NR);Bacteria;Actinobacteriota;Actinobacteria;Glycomycetales;Glycomycetaceae;Salilacibacter;	0.0	0	2	2	0	2	0	444515	49
Primers Archaeoglobales	SILVA (only NR);Bacteria;Actinobacteriota;Actinobacteria;Glycomycetales;Glycomycetaceae;Salininema;	0.0	0	1	1	0	1	0	444516	49
Primers Archaeoglobales	SILVA (only NR);Bacteria;Actinobacteriota;Actinobacteria;Glycomycetales;Glycomycetaceae;uncultured;	0.0	0	6	6	0	6	0	444511	49
Primers Archaeoglobales	SILVA (only NR);Bacteria;Actinobacteriota;Actinobacteria;KIST-JJY010;	0.0	0	5	5	0	5	0	444512	49
Primers Archaeoglobales	SILVA (only NR);Bacteria;Actinobacteriota;Actinobacteria;Kineosporiales;	0.0	0	140	140	0	140	0	444377	49
Primers Archaeoglobales	SILVA (only NR);Bacteria;Actinobacteriota;Actinobacteria;Kineosporiales;Kineosporiaceae;	0.0	0	140	140	0	140	0	444377	49
Primers Archaeoglobales	SILVA (only NR);Bacteria;Actinobacteriota;Actinobacteria;Kineosporiales;Kineosporiaceae;Angustibacter;	0.0	0	16	16	0	16	0	444501	49
Primers Archaeoglobales	SILVA (only NR);Bacteria;Actinobacteriota;Actinobacteria;Kineosporiales;Kineosporiaceae;Kineococcus;	0.0	0	41	41	0	41	0	444476	49
Primers Archaeoglobales	SILVA (only NR);Bacteria;Actinobacteriota;Actinobacteria;Kineosporiales;Kineosporiaceae;Kineosporia;	0.0	0	29	29	0	29	0	444488	49
Primers Archaeoglobales	SILVA (only NR);Bacteria;Actinobacteriota;Actinobacteria;Kineosporiales;Kineosporiaceae;Pseudokineococcus;	0.0	0	5	5	0	5	0	444512	49
Primers Archaeoglobales	SILVA (only NR);Bacteria;Actinobacteriota;Actinobacteria;Kineosporiales;Kineosporiaceae;Quadrisphaera;	0.0	0	41	41	0	41	0	444476	49
Primers Archaeoglobales	SILVA (only NR);Bacteria;Actinobacteriota;Actinobacteria;Kineosporiales;Kineosporiaceae;uncultured;	0.0	0	6	6	0	6	0	444511	49
Primers Archaeoglobales	SILVA (only NR);Bacteria;Actinobacteriota;Actinobacteria;Micrococcales;	0.0	0	7473	7416	0	7416	57	437101	49
Primers Archaeoglobales	SILVA (only NR);Bacteria;Actinobacteriota;Actinobacteria;Micrococcales;AKAU3644;	0.0	0	4	4	0	4	0	444513	49
Primers Archaeoglobales	SILVA (only NR);Bacteria;Actinobacteriota;Actinobacteria;Micrococcales;Beutenbergiaceae;	0.0	0	14	14	0	14	0	444503	49
Primers Archaeoglobales	SILVA (only NR);Bacteria;Actinobacteriota;Actinobacteria;Micrococcales;Beutenbergiaceae;Beutenbergia;	0.0	0	2	2	0	2	0	444515	49
Primers Archaeoglobales	SILVA (only NR);Bacteria;Actinobacteriota;Actinobacteria;Micrococcales;Beutenbergiaceae;Miniimonas;	0.0	0	2	2	0	2	0	444515	49
Primers Archaeoglobales	SILVA (only NR);Bacteria;Actinobacteriota;Actinobacteria;Micrococcales;Beutenbergiaceae;Salana;	0.0	0	5	5	0	5	0	444512	49
Primers Archaeoglobales	SILVA (only NR);Bacteria;Actinobacteriota;Actinobacteria;Micrococcales;Beutenbergiaceae;Serinibacter;	0.0	0	4	4	0	4	0	444513	49
Primers Archaeoglobales	SILVA (only NR);Bacteria;Actinobacteriota;Actinobacteria;Micrococcales;Bogoriellaceae;	0.0	0	56	56	0	56	0	444461	49
Primers Archaeoglobales	SILVA (only NR);Bacteria;Actinobacteriota;Actinobacteria;Micrococcales;Bogoriellaceae;Bogoriella;	0.0	0	7	7	0	7	0	444510	49
Primers Archaeoglobales	SILVA (only NR);Bacteria;Actinobacteriota;Actinobacteria;Micrococcales;Bogoriellaceae;Georgenia;	0.0	0	49	49	0	49	0	444468	49
Primers Archaeoglobales	SILVA (only NR);Bacteria;Actinobacteriota;Actinobacteria;Micrococcales;Brevibacteriaceae;	0.0	0	258	254	0	254	4	444263	49
Primers Archaeoglobales	SILVA (only NR);Bacteria;Actinobacteriota;Actinobacteria;Micrococcales;Brevibacteriaceae;Brevibacterium;	0.0	0	255	251	0	251	4	444266	49
Primers Archaeoglobales	SILVA (only NR);Bacteria;Actinobacteriota;Actinobacteria;Micrococcales;Brevibacteriaceae;Sediminivirga;	0.0	0	1	1	0	1	0	444516	49
Primers Archaeoglobales	SILVA (only NR);Bacteria;Actinobacteriota;Actinobacteria;Micrococcales;Brevibacteriaceae;Spelaeicoccus;	0.0	0	2	2	0	2	0	444515	49
Primers Archaeoglobales	SILVA (only NR);Bacteria;Actinobacteriota;Actinobacteria;Micrococcales;Cellulomonadaceae;	0.0	0	230	227	0	227	3	444290	49
Primers Archaeoglobales	SILVA (only NR);Bacteria;Actinobacteriota;Actinobacteria;Micrococcales;Cellulomonadaceae;Actinotalea;	0.0	0	26	24	0	24	2	444493	49
Primers Archaeoglobales	SILVA (only NR);Bacteria;Actinobacteriota;Actinobacteria;Micrococcales;Cellulomonadaceae;Cellulomonas;	0.0	0	154	153	0	153	1	444364	49
Primers Archaeoglobales	SILVA (only NR);Bacteria;Actinobacteriota;Actinobacteria;Micrococcales;Cellulomonadaceae;Oerskovia;	0.0	0	21	21	0	21	0	444496	49
Primers Archaeoglobales	SILVA (only NR);Bacteria;Actinobacteriota;Actinobacteria;Micrococcales;Cellulomonadaceae;Paraoerskovia;	0.0	0	8	8	0	8	0	444509	49
Primers Archaeoglobales	SILVA (only NR);Bacteria;Actinobacteriota;Actinobacteria;Micrococcales;Cellulomonadaceae;Pseudactinotalea;	0.0	0	13	13	0	13	0	444504	49
Primers Archaeoglobales	SILVA (only NR);Bacteria;Actinobacteriota;Actinobacteria;Micrococcales;Cellulomonadaceae;Sediminihabitans;	0.0	0	1	1	0	1	0	444516	49
Primers Archaeoglobales	SILVA (only NR);Bacteria;Actinobacteriota;Actinobacteria;Micrococcales;Cellulomonadaceae;Tropheryma;	0.0	0	3	3	0	3	0	444514	49
Primers Archaeoglobales	SILVA (only NR);Bacteria;Actinobacteriota;Actinobacteria;Micrococcales;Cellulomonadaceae;Tropicihabitans;	0.0	0	1	1	0	1	0	444516	49
Primers Archaeoglobales	SILVA (only NR);Bacteria;Actinobacteriota;Actinobacteria;Micrococcales;Demequinaceae;	0.0	0	62	62	0	62	0	444455	49
Primers Archaeoglobales	SILVA (only NR);Bacteria;Actinobacteriota;Actinobacteria;Micrococcales;Demequinaceae;Demequina;	0.0	0	41	41	0	41	0	444476	49
Primers Archaeoglobales	SILVA (only NR);Bacteria;Actinobacteriota;Actinobacteria;Micrococcales;Demequinaceae;Lysinimicrobium;	0.0	0	16	16	0	16	0	444501	49
Primers Archaeoglobales	SILVA (only NR);Bacteria;Actinobacteriota;Actinobacteria;Micrococcales;Demequinaceae;uncultured;	0.0	0	4	4	0	4	0	444513	49
Primers Archaeoglobales	SILVA (only NR);Bacteria;Actinobacteriota;Actinobacteria;Micrococcales;Dermabacteraceae;	0.0	0	188	186	0	186	2	444331	49
Primers Archaeoglobales	SILVA (only NR);Bacteria;Actinobacteriota;Actinobacteria;Micrococcales;Dermabacteraceae;Brachybacterium;	0.0	0	148	147	0	147	1	444370	49
Primers Archaeoglobales	SILVA (only NR);Bacteria;Actinobacteriota;Actinobacteria;Micrococcales;Dermabacteraceae;Dermabacter;	0.0	0	21	21	0	21	0	444496	49
Primers Archaeoglobales	SILVA (only NR);Bacteria;Actinobacteriota;Actinobacteria;Micrococcales;Dermabacteraceae;Devriesea;	0.0	0	2	2	0	2	0	444515	49
Primers Archaeoglobales	SILVA (only NR);Bacteria;Actinobacteriota;Actinobacteria;Micrococcales;Dermabacteraceae;Helcobacillus;	0.0	0	13	13	0	13	0	444504	49
Primers Archaeoglobales	SILVA (only NR);Bacteria;Actinobacteriota;Actinobacteria;Micrococcales;Dermabacteraceae;uncultured;	0.0	0	4	3	0	3	1	444514	49
Primers Archaeoglobales	SILVA (only NR);Bacteria;Actinobacteriota;Actinobacteria;Micrococcales;Dermacoccaceae;	0.0	0	70	69	0	69	1	444448	49
Primers Archaeoglobales	SILVA (only NR);Bacteria;Actinobacteriota;Actinobacteria;Micrococcales;Dermacoccaceae;Allobranchiibius;	0.0	0	3	3	0	3	0	444514	49
Primers Archaeoglobales	SILVA (only NR);Bacteria;Actinobacteriota;Actinobacteria;Micrococcales;Dermacoccaceae;Barrientosiimonas;	0.0	0	3	3	0	3	0	444514	49
Primers Archaeoglobales	SILVA (only NR);Bacteria;Actinobacteriota;Actinobacteria;Micrococcales;Dermacoccaceae;Branchiibius;	0.0	0	3	3	0	3	0	444514	49
Primers Archaeoglobales	SILVA (only NR);Bacteria;Actinobacteriota;Actinobacteria;Micrococcales;Dermacoccaceae;Calidifontibacter;	0.0	0	3	3	0	3	0	444514	49
Primers Archaeoglobales	SILVA (only NR);Bacteria;Actinobacteriota;Actinobacteria;Micrococcales;Dermacoccaceae;Demetria;	0.0	0	4	4	0	4	0	444513	49
Primers Archaeoglobales	SILVA (only NR);Bacteria;Actinobacteriota;Actinobacteria;Micrococcales;Dermacoccaceae;Dermacoccus;	0.0	0	19	19	0	19	0	444498	49
Primers Archaeoglobales	SILVA (only NR);Bacteria;Actinobacteriota;Actinobacteria;Micrococcales;Dermacoccaceae;Flexivirga;	0.0	0	10	10	0	10	0	444507	49
Primers Archaeoglobales	SILVA (only NR);Bacteria;Actinobacteriota;Actinobacteria;Micrococcales;Dermacoccaceae;Kytococcus;	0.0	0	12	12	0	12	0	444505	49
Primers Archaeoglobales	SILVA (only NR);Bacteria;Actinobacteriota;Actinobacteria;Micrococcales;Dermacoccaceae;Luteipulveratus;	0.0	0	3	3	0	3	0	444514	49
Primers Archaeoglobales	SILVA (only NR);Bacteria;Actinobacteriota;Actinobacteria;Micrococcales;Dermacoccaceae;Rudaeicoccus;	0.0	0	1	1	0	1	0	444516	49
Primers Archaeoglobales	SILVA (only NR);Bacteria;Actinobacteriota;Actinobacteria;Micrococcales;Dermacoccaceae;Yimella;	0.0	0	2	2	0	2	0	444515	49
Primers Archaeoglobales	SILVA (only NR);Bacteria;Actinobacteriota;Actinobacteria;Micrococcales;Dermatophilaceae;	0.0	0	86	86	0	86	0	444431	49
Primers Archaeoglobales	SILVA (only NR);Bacteria;Actinobacteriota;Actinobacteria;Micrococcales;Dermatophilaceae;Austwickia;	0.0	0	4	4	0	4	0	444513	49
Primers Archaeoglobales	SILVA (only NR);Bacteria;Actinobacteriota;Actinobacteria;Micrococcales;Dermatophilaceae;Dermatophilus;	0.0	0	6	6	0	6	0	444511	49
Primers Archaeoglobales	SILVA (only NR);Bacteria;Actinobacteriota;Actinobacteria;Micrococcales;Dermatophilaceae;Kineosphaera;	0.0	0	4	4	0	4	0	444513	49
Primers Archaeoglobales	SILVA (only NR);Bacteria;Actinobacteriota;Actinobacteria;Micrococcales;Dermatophilaceae;Mobilicoccus;	0.0	0	8	8	0	8	0	444509	49
Primers Archaeoglobales	SILVA (only NR);Bacteria;Actinobacteriota;Actinobacteria;Micrococcales;Dermatophilaceae;Piscicoccus;	0.0	0	2	2	0	2	0	444515	49
Primers Archaeoglobales	SILVA (only NR);Bacteria;Actinobacteriota;Actinobacteria;Micrococcales;Dermatophilaceae;Tonsilliphilus;	0.0	0	2	2	0	2	0	444515	49
Primers Archaeoglobales	SILVA (only NR);Bacteria;Actinobacteriota;Actinobacteria;Micrococcales;Dermatophilaceae;uncultured;	0.0	0	58	58	0	58	0	444459	49
Primers Archaeoglobales	SILVA (only NR);Bacteria;Actinobacteriota;Actinobacteria;Micrococcales;Intrasporangiaceae;	0.0	0	454	450	0	450	4	444067	49
Primers Archaeoglobales	SILVA (only NR);Bacteria;Actinobacteriota;Actinobacteria;Micrococcales;Intrasporangiaceae;Aquipuribacter;	0.0	0	9	9	0	9	0	444508	49
Primers Archaeoglobales	SILVA (only NR);Bacteria;Actinobacteriota;Actinobacteria;Micrococcales;Intrasporangiaceae;Arsenicicoccus;	0.0	0	5	5	0	5	0	444512	49
Primers Archaeoglobales	SILVA (only NR);Bacteria;Actinobacteriota;Actinobacteria;Micrococcales;Intrasporangiaceae;Fodinibacter;	0.0	0	2	2	0	2	0	444515	49
Primers Archaeoglobales	SILVA (only NR);Bacteria;Actinobacteriota;Actinobacteria;Micrococcales;Intrasporangiaceae;Humibacillus;	0.0	0	7	7	0	7	0	444510	49
Primers Archaeoglobales	SILVA (only NR);Bacteria;Actinobacteriota;Actinobacteria;Micrococcales;Intrasporangiaceae;Intrasporangium;	0.0	0	20	20	0	20	0	444497	49
Primers Archaeoglobales	SILVA (only NR);Bacteria;Actinobacteriota;Actinobacteria;Micrococcales;Intrasporangiaceae;Janibacter;	0.0	0	67	65	0	65	2	444452	49
Primers Archaeoglobales	SILVA (only NR);Bacteria;Actinobacteriota;Actinobacteria;Micrococcales;Intrasporangiaceae;Knoellia;	0.0	0	35	34	0	34	1	444483	49
Primers Archaeoglobales	SILVA (only NR);Bacteria;Actinobacteriota;Actinobacteria;Micrococcales;Intrasporangiaceae;Kribbia;	0.0	0	2	2	0	2	0	444515	49
Primers Archaeoglobales	SILVA (only NR);Bacteria;Actinobacteriota;Actinobacteria;Micrococcales;Intrasporangiaceae;Lapillicoccus;	0.0	0	19	19	0	19	0	444498	49
Primers Archaeoglobales	SILVA (only NR);Bacteria;Actinobacteriota;Actinobacteria;Micrococcales;Intrasporangiaceae;Marihabitans;	0.0	0	2	2	0	2	0	444515	49
Primers Archaeoglobales	SILVA (only NR);Bacteria;Actinobacteriota;Actinobacteria;Micrococcales;Intrasporangiaceae;Ornithinibacter;	0.0	0	10	10	0	10	0	444507	49
Primers Archaeoglobales	SILVA (only NR);Bacteria;Actinobacteriota;Actinobacteria;Micrococcales;Intrasporangiaceae;Ornithinicoccus;	0.0	0	18	17	0	17	1	444500	49
Primers Archaeoglobales	SILVA (only NR);Bacteria;Actinobacteriota;Actinobacteria;Micrococcales;Intrasporangiaceae;Ornithinimicrobium;	0.0	0	41	41	0	41	0	444476	49
Primers Archaeoglobales	SILVA (only NR);Bacteria;Actinobacteriota;Actinobacteria;Micrococcales;Intrasporangiaceae;Oryzihumus;	0.0	0	20	20	0	20	0	444497	49
Primers Archaeoglobales	SILVA (only NR);Bacteria;Actinobacteriota;Actinobacteria;Micrococcales;Intrasporangiaceae;Pedococcus-Phycicoccus;	0.0	0	34	34	0	34	0	444483	49
Primers Archaeoglobales	SILVA (only NR);Bacteria;Actinobacteriota;Actinobacteria;Micrococcales;Intrasporangiaceae;Serinicoccus;	0.0	0	10	10	0	10	0	444507	49
Primers Archaeoglobales	SILVA (only NR);Bacteria;Actinobacteriota;Actinobacteria;Micrococcales;Intrasporangiaceae;Terrabacter;	0.0	0	33	33	0	33	0	444484	49
Primers Archaeoglobales	SILVA (only NR);Bacteria;Actinobacteriota;Actinobacteria;Micrococcales;Intrasporangiaceae;Terracoccus;	0.0	0	1	1	0	1	0	444516	49
Primers Archaeoglobales	SILVA (only NR);Bacteria;Actinobacteriota;Actinobacteria;Micrococcales;Intrasporangiaceae;Tetrasphaera;	0.0	0	89	89	0	89	0	444428	49
Primers Archaeoglobales	SILVA (only NR);Bacteria;Actinobacteriota;Actinobacteria;Micrococcales;Intrasporangiaceae;uncultured;	0.0	0	21	21	0	21	0	444496	49
Primers Archaeoglobales	SILVA (only NR);Bacteria;Actinobacteriota;Actinobacteria;Micrococcales;Jonesiaceae;	0.0	0	13	13	0	13	0	444504	49
Primers Archaeoglobales	SILVA (only NR);Bacteria;Actinobacteriota;Actinobacteria;Micrococcales;Jonesiaceae;Jonesia;	0.0	0	13	13	0	13	0	444504	49
Primers Archaeoglobales	SILVA (only NR);Bacteria;Actinobacteriota;Actinobacteria;Micrococcales;Microbacteriaceae;	0.0	0	2679	2665	0	2665	14	441852	49
Primers Archaeoglobales	SILVA (only NR);Bacteria;Actinobacteriota;Actinobacteria;Micrococcales;Microbacteriaceae;Agreia;	0.0	0	5	5	0	5	0	444512	49
Primers Archaeoglobales	SILVA (only NR);Bacteria;Actinobacteriota;Actinobacteria;Micrococcales;Microbacteriaceae;Agrococcus;	0.0	0	78	77	0	77	1	444440	49
Primers Archaeoglobales	SILVA (only NR);Bacteria;Actinobacteriota;Actinobacteria;Micrococcales;Microbacteriaceae;Agromyces;	0.0	0	177	176	0	176	1	444341	49
Primers Archaeoglobales	SILVA (only NR);Bacteria;Actinobacteriota;Actinobacteria;Micrococcales;Microbacteriaceae;Allohumibacter;	0.0	0	1	1	0	1	0	444516	49
Primers Archaeoglobales	SILVA (only NR);Bacteria;Actinobacteriota;Actinobacteria;Micrococcales;Microbacteriaceae;Alpinimonas;	0.0	0	1	1	0	1	0	444516	49
Primers Archaeoglobales	SILVA (only NR);Bacteria;Actinobacteriota;Actinobacteria;Micrococcales;Microbacteriaceae;Amnibacterium;	0.0	0	14	14	0	14	0	444503	49
Primers Archaeoglobales	SILVA (only NR);Bacteria;Actinobacteriota;Actinobacteria;Micrococcales;Microbacteriaceae;Aurantimicrobium;	0.0	0	19	19	0	19	0	444498	49
Primers Archaeoglobales	SILVA (only NR);Bacteria;Actinobacteriota;Actinobacteria;Micrococcales;Microbacteriaceae;Candidatus Aquiluna;	0.0	0	50	49	0	49	1	444468	49
Primers Archaeoglobales	SILVA (only NR);Bacteria;Actinobacteriota;Actinobacteria;Micrococcales;Microbacteriaceae;Candidatus Flaviluna;	0.0	0	3	3	0	3	0	444514	49
Primers Archaeoglobales	SILVA (only NR);Bacteria;Actinobacteriota;Actinobacteria;Micrococcales;Microbacteriaceae;Candidatus Limnoluna;	0.0	0	11	11	0	11	0	444506	49
Primers Archaeoglobales	SILVA (only NR);Bacteria;Actinobacteriota;Actinobacteria;Micrococcales;Microbacteriaceae;Candidatus Planktoluna;	0.0	0	17	17	0	17	0	444500	49
Primers Archaeoglobales	SILVA (only NR);Bacteria;Actinobacteriota;Actinobacteria;Micrococcales;Microbacteriaceae;Chryseoglobus;	0.0	0	11	11	0	11	0	444506	49
Primers Archaeoglobales	SILVA (only NR);Bacteria;Actinobacteriota;Actinobacteria;Micrococcales;Microbacteriaceae;Clavibacter;	0.0	0	53	53	0	53	0	444464	49
Primers Archaeoglobales	SILVA (only NR);Bacteria;Actinobacteriota;Actinobacteria;Micrococcales;Microbacteriaceae;Cnuibacter;	0.0	0	4	4	0	4	0	444513	49
Primers Archaeoglobales	SILVA (only NR);Bacteria;Actinobacteriota;Actinobacteria;Micrococcales;Microbacteriaceae;Compostimonas;	0.0	0	1	1	0	1	0	444516	49
Primers Archaeoglobales	SILVA (only NR);Bacteria;Actinobacteriota;Actinobacteria;Micrococcales;Microbacteriaceae;Conyzicola;	0.0	0	11	11	0	11	0	444506	49
Primers Archaeoglobales	SILVA (only NR);Bacteria;Actinobacteriota;Actinobacteria;Micrococcales;Microbacteriaceae;Cryobacterium;	0.0	0	58	57	0	57	1	444460	49
Primers Archaeoglobales	SILVA (only NR);Bacteria;Actinobacteriota;Actinobacteria;Micrococcales;Microbacteriaceae;Cryocola;	0.0	0	2	2	0	2	0	444515	49
Primers Archaeoglobales	SILVA (only NR);Bacteria;Actinobacteriota;Actinobacteria;Micrococcales;Microbacteriaceae;Curtobacterium;	0.0	0	139	139	0	139	0	444378	49
Primers Archaeoglobales	SILVA (only NR);Bacteria;Actinobacteriota;Actinobacteria;Micrococcales;Microbacteriaceae;DS001;	0.0	0	2	2	0	2	0	444515	49
Primers Archaeoglobales	SILVA (only NR);Bacteria;Actinobacteriota;Actinobacteria;Micrococcales;Microbacteriaceae;Diaminobutyricibacter;	0.0	0	1	1	0	1	0	444516	49
Primers Archaeoglobales	SILVA (only NR);Bacteria;Actinobacteriota;Actinobacteria;Micrococcales;Microbacteriaceae;Diaminobutyricimonas;	0.0	0	7	7	0	7	0	444510	49
Primers Archaeoglobales	SILVA (only NR);Bacteria;Actinobacteriota;Actinobacteria;Micrococcales;Microbacteriaceae;Frigoribacterium;	0.0	0	27	27	0	27	0	444490	49
Primers Archaeoglobales	SILVA (only NR);Bacteria;Actinobacteriota;Actinobacteria;Micrococcales;Microbacteriaceae;Frondihabitans;	0.0	0	17	17	0	17	0	444500	49
Primers Archaeoglobales	SILVA (only NR);Bacteria;Actinobacteriota;Actinobacteria;Micrococcales;Microbacteriaceae;Galbitalea;	0.0	0	23	23	0	23	0	444494	49
Primers Archaeoglobales	SILVA (only NR);Bacteria;Actinobacteriota;Actinobacteria;Micrococcales;Microbacteriaceae;Glaciibacter;	0.0	0	4	4	0	4	0	444513	49
Primers Archaeoglobales	SILVA (only NR);Bacteria;Actinobacteriota;Actinobacteria;Micrococcales;Microbacteriaceae;Glaciihabitans;	0.0	0	6	6	0	6	0	444511	49
Primers Archaeoglobales	SILVA (only NR);Bacteria;Actinobacteriota;Actinobacteria;Micrococcales;Microbacteriaceae;Gryllotalpicola;	0.0	0	17	17	0	17	0	444500	49
Primers Archaeoglobales	SILVA (only NR);Bacteria;Actinobacteriota;Actinobacteria;Micrococcales;Microbacteriaceae;Gulosibacter;	0.0	0	8	8	0	8	0	444509	49
Primers Archaeoglobales	SILVA (only NR);Bacteria;Actinobacteriota;Actinobacteria;Micrococcales;Microbacteriaceae;Herbiconiux;	0.0	0	15	15	0	15	0	444502	49
Primers Archaeoglobales	SILVA (only NR);Bacteria;Actinobacteriota;Actinobacteria;Micrococcales;Microbacteriaceae;Homoserinibacter;	0.0	0	4	4	0	4	0	444513	49
[truncated: 12,207 more rows]

## Sheet: TestPrime Desulfurococcales
job_name	taxonomy	coverage	specificity	accessions	eligible	match	mismatch	nodata	outgroup_matchable	outgroup_matched
[truncated: 12,924 more rows]

[truncated: 3 more sheets: TestPrime Thermales, TestPrime Archaea, TestPrime Bacteria]
